# Supplementary material for: Impact of maternal, infant, and household factors on early-life gut microbiome development in a rural setting
Source: ISME J. 2026 May 13;20(1):wrag124. doi: 10.1093/ismejo/wrag124 (PMC13317942; doi:10.1093/ismejo/wrag124)
Supplement: Supplementary_material_wrag124 [file supplementary_material_wrag124.zip]

Archive with 2 entries (2 files):
- Supplementary_Material _Parizadeh_etal.pdf
- Supplementary_Tables_Parizadeh_etal.xlsx
