# Supplementary material for: Impact of maternal, infant, and household factors on early-life gut microbiome development in a rural setting
Source: ISME J. 2026 May 13;20(1):wrag124. doi: 10.1093/ismejo/wrag124 (PMC13317942; doi:10.1093/ismejo/wrag124)
Supplement: Supplementary_material_wrag124 [file supplementary_material_wrag124.zip › Supplementary_Tables_Parizadeh_etal.xlsx]

## Sheet: S1.A
Sample name	Sample ID	Infant ID	Infant age (month)	Infant age group	Sex	Mode of birth	Weaning age	Animal exposure	Household size	Raw reads	Filtered reads (kneaddata)	Filtered to raw reads (%)	MetaPhlAn 4				Data cleaning
													Classified to profiled clades (%)	Annotated SGBs	Assigned species	Assigned species to SGBs (%)	Denoised SGBs	Denoised to annotated SGBs
S0063-0001	XC02-01	P02	1	1-6 Months	Male	Vaginal	4th month	Only pets	More than 3	3319948	1472361	0.443489	96.98	65	32	49.23	64	98.46
S0063-0002	XC02-02	P02	2	1-6 Months	Male	Vaginal	4th month	Only pets	More than 3	2365584	1038609	0.43905	97.12	66	26	39.39	65	98.48
S0063-0003	XC02-03	P02	3	1-6 Months	Male	Vaginal	4th month	Only pets	More than 3	4646227	1879392	0.404499	94.76	60	26	43.33	57	95
S0063-0004	XC02-04	P02	4	1-6 Months	Male	Vaginal	4th month	Only pets	More than 3	5151383	2339845	0.454217	95.99	70	32	45.71	68	97.14
S0063-0005	XC02-05	P02	5	1-6 Months	Male	Vaginal	4th month	Only pets	More than 3	4298140	1950915	0.453897	96.58	70	34	48.57	68	97.14
S0063-0006	XC02-06	P02	6	1-6 Months	Male	Vaginal	4th month	Only pets	More than 3	4418448	2098900	0.475031	94.27	136	72	52.94	133	97.79
S0063-0007	XC02-07	P02	7	7-12 Months	Male	Vaginal	4th month	Only pets	More than 3	3118625	1458908	0.467805	98.56	77	32	41.56	73	94.81
S0063-0008	XC02-08	P02	8	7-12 Months	Male	Vaginal	4th month	Only pets	More than 3	5235092	2554905	0.488034	97.83	77	36	46.75	75	97.4
S0063-0009	XC02-09	P02	9	7-12 Months	Male	Vaginal	4th month	Only pets	More than 3	2988091	1349005	0.45146	96.99	97	51	52.58	95	97.94
S0063-0010	XC02-10	P02	10	7-12 Months	Male	Vaginal	4th month	Only pets	More than 3	4019798	1617513	0.402387	96.21	65	30	46.15	63	96.92
S0063-0011	XC02-11	P02	11	7-12 Months	Male	Vaginal	4th month	Only pets	More than 3	3624555	1518209	0.418868	96.66	89	44	49.44	87	97.75
S0063-0012	XC02-12	P02	12	7-12 Months	Male	Vaginal	4th month	Only pets	More than 3	6673715	3378918	0.506302	96.3	98	51	52.04	94	95.92
S0063-0013	XC02-13	P02	13	13-18 Months	Male	Vaginal	4th month	Only pets	More than 3	2555817	1054670	0.412655	96.71	74	39	52.7	72	97.3
S0063-0014	XC02-14	P02	14	13-18 Months	Male	Vaginal	4th month	Only pets	More than 3	5821683	2613468	0.44892	96.31	116	52	44.83	114	98.28
S0063-0015	XC02-15	P02	15	13-18 Months	Male	Vaginal	4th month	Only pets	More than 3	6043150	3029765	0.501355	96.51	119	53	44.54	117	98.32
S0063-0016	XC02-16	P02	16	13-18 Months	Male	Vaginal	4th month	Only pets	More than 3	4296091	2246188	0.522845	94.49	490	302	61.63	NA	NA
S0063-0017	XC02-17	P02	17	13-18 Months	Male	Vaginal	4th month	Only pets	More than 3	3511261	1436471	0.409104	95.86	115	52	45.22	113	98.26
S0063-0018	XC02-18	P02	18	13-18 Months	Male	Vaginal	4th month	Only pets	More than 3	8916	NA	NA	NA	NA	NA	NA	NA	NA
S0063-0019	XC04-01	P04	1	1-6 Months	Male	C-section	5th month	All	3 or less	4208554	1847258	0.438929	94.88	39	16	41.03	38	97.44
S0063-0020	XC04-02	P04	2	1-6 Months	Male	C-section	5th month	All	3 or less	1143623	555298	0.48556	95.58	50	22	44	49	98
S0063-0021	XC04-03	P04	3	1-6 Months	Male	C-section	5th month	All	3 or less	3588171	1568834	0.437224	95.94	48	18	37.5	47	97.92
S0063-0022	XC04-04	P04	4	1-6 Months	Male	C-section	5th month	All	3 or less	2698366	1200529	0.44491	96.42	64	30	46.88	62	96.88
S0063-0023	XC04-05	P04	5	1-6 Months	Male	C-section	5th month	All	3 or less	2637291	1380402	0.523417	96.89	64	26	40.62	60	93.75
S0063-0024	XC04-06	P04	6	1-6 Months	Male	C-section	5th month	All	3 or less	4746724	2258075	0.475712	95.47	123	69	56.1	119	96.75
S0063-0025	XC04-07	P04	7	7-12 Months	Male	C-section	5th month	All	3 or less	4497347	2088255	0.46433	96.8	69	38	55.07	67	97.1
S0063-0026	XC04-08	P04	8	7-12 Months	Male	C-section	5th month	All	3 or less	3716804	1638005	0.440703	94.7	98	50	51.02	96	97.96
S0063-0027	XC04-09	P04	9	7-12 Months	Male	C-section	5th month	All	3 or less	4486934	2262318	0.504201	97.38	129	76	58.91	127	98.45
S0063-0028	XC04-10	P04	10	7-12 Months	Male	C-section	5th month	All	3 or less	3547523	1641205	0.462634	93.49	102	54	52.94	100	98.04
S0063-0029	XC04-11	P04	11	7-12 Months	Male	C-section	5th month	All	3 or less	2655537	1281780	0.482682	96.95	65	41	63.08	63	96.92
S0063-0030	XC04-12	P04	12	7-12 Months	Male	C-section	5th month	All	3 or less	2186161	993554	0.454474	96.15	66	28	42.42	56	84.85
S0063-0031	XC04-13	P04	13	13-18 Months	Male	C-section	5th month	All	3 or less	3586528	1706472	0.475801	95.85	106	56	52.83	102	96.23
S0063-0032	XC04-14	P04	14	13-18 Months	Male	C-section	5th month	All	3 or less	3443067	1631896	0.473966	94.37	146	83	56.85	144	98.63
S0063-0033	XC04-16	P04	16	13-18 Months	Male	C-section	5th month	All	3 or less	3094673	1354488	0.437684	95.49	90	44	48.89	88	97.78
S0063-0034	XC04-17	P04	17	13-18 Months	Male	C-section	5th month	All	3 or less	3088727	1439214	0.465957	94.99	130	77	59.23	124	95.38
S0063-0035	XC04-18	P04	18	13-18 Months	Male	C-section	5th month	All	3 or less	4016390	1981164	0.49327	95.04	198	118	59.6	196	98.99
S0063-0036	XC05-01	P05	1	1-6 Months	Female	C-section	3rd month	Only pets	More than 3	1417088	608276	0.429244	94.16	62	28	45.16	57	91.94
S0063-0037	XC05-02	P05	2	1-6 Months	Female	C-section	3rd month	Only pets	More than 3	3579197	1581151	0.441761	95.8	49	22	44.9	47	95.92
S0063-0038	XC05-03	P05	3	1-6 Months	Female	C-section	3rd month	Only pets	More than 3	4182493	1924578	0.460151	96.22	74	34	45.95	72	97.3
S0063-0039	XC05-04	P05	4	1-6 Months	Female	C-section	3rd month	Only pets	More than 3	4052214	1857902	0.458491	97.29	62	29	46.77	60	96.77
S0063-0040	XC05-05	P05	5	1-6 Months	Female	C-section	3rd month	Only pets	More than 3	4398880	1947292	0.442679	96.28	60	29	48.33	58	96.67
S0063-0041	XC05-06	P05	6	1-6 Months	Female	C-section	3rd month	Only pets	More than 3	292852	32597	0.111309	83.93	31	10	32.26	29	93.55
S0063-0042	XC05-07	P05	7	7-12 Months	Female	C-section	3rd month	Only pets	More than 3	3265648	1425692	0.436572	96.57	51	24	47.06	47	92.16
S0063-0043	XC05-08	P05	8	7-12 Months	Female	C-section	3rd month	Only pets	More than 3	2426630	1020422	0.42051	95.89	33	14	42.42	31	93.94
S0063-0044	XC05-09	P05	9	7-12 Months	Female	C-section	3rd month	Only pets	More than 3	2542464	1030788	0.405429	96.47	53	22	41.51	51	96.23
S0063-0045	XC05-10	P05	10	7-12 Months	Female	C-section	3rd month	Only pets	More than 3	1039545	464614	0.44694	94.78	83	34	40.96	79	95.18
S0063-0046	XC05-11	P05	11	7-12 Months	Female	C-section	3rd month	Only pets	More than 3	2572927	1108286	0.430749	96.83	60	30	50	58	96.67
S0063-0047	XC05-12	P05	12	7-12 Months	Female	C-section	3rd month	Only pets	More than 3	2282993	991880	0.434465	96.23	46	20	43.48	44	95.65
S0063-0048	XC05-13	P05	13	13-18 Months	Female	C-section	3rd month	Only pets	More than 3	2839039	1274015	0.448749	96.34	48	22	45.83	46	95.83
S0063-0049	XC05-14	P05	14	13-18 Months	Female	C-section	3rd month	Only pets	More than 3	3286549	1678558	0.510736	95.4	125	58	46.4	121	96.8
S0063-0050	XC05-16	P05	16	13-18 Months	Female	C-section	3rd month	Only pets	More than 3	17090	NA	NA	NA	NA	NA	NA	NA	NA
S0063-0051	XC05-17	P05	17	13-18 Months	Female	C-section	3rd month	Only pets	More than 3	1974321	1060600	0.537197	94.35	162	88	54.32	160	98.77
S0063-0052	XC05-18	P05	18	13-18 Months	Female	C-section	3rd month	Only pets	More than 3	721516	381689	0.52901	90.13	176	106	60.23	NA	NA
S0063-0053	XC06-01	P06	1	1-6 Months	Male	C-section	4th month	Pets and barn animals	More than 3	3483388	1471693	0.422489	99.69	53	20	37.74	45	84.91
S0063-0054	XC06-02	P06	2	1-6 Months	Male	C-section	4th month	Pets and barn animals	More than 3	2267289	1072612	0.473081	99.68	47	18	38.3	39	82.98
S0063-0055	XC06-03	P06	3	1-6 Months	Male	C-section	4th month	Pets and barn animals	More than 3	2961582	1397662	0.471931	95.77	60	28	46.67	55	91.67
S0063-0056	XC06-04	P06	4	1-6 Months	Male	C-section	4th month	Pets and barn animals	More than 3	3719851	1799561	0.483772	96.37	71	33	46.48	69	97.18
S0063-0057	XC06-05	P06	5	1-6 Months	Male	C-section	4th month	Pets and barn animals	More than 3	4588926	2302353	0.501719	95.62	104	52	50	99	95.19
S0063-0058	XC06-06	P06	6	1-6 Months	Male	C-section	4th month	Pets and barn animals	More than 3	1799456	679917	0.377846	95.72	63	26	41.27	61	96.83
S0063-0059	XC06-07	P06	7	7-12 Months	Male	C-section	4th month	Pets and barn animals	More than 3	1843842	670050	0.363399	95.24	74	30	40.54	72	97.3
S0063-0060	XC06-08	P06	8	7-12 Months	Male	C-section	4th month	Pets and barn animals	More than 3	740080	373907	0.505225	95.33	34	12	35.29	33	97.06
S0063-0061	XC06-09	P06	9	7-12 Months	Male	C-section	4th month	Pets and barn animals	More than 3	2664116	1372950	0.515349	96.68	65	30	46.15	61	93.85
S0063-0062	XC06-10	P06	10	7-12 Months	Male	C-section	4th month	Pets and barn animals	More than 3	1765030	830566	0.470568	95.96	58	24	41.38	56	96.55
S0063-0063	XC06-13	P06	13	13-18 Months	Male	C-section	4th month	Pets and barn animals	More than 3	2936268	1417874	0.482883	97.69	86	44	51.16	83	96.51
S0063-0064	XC06-14	P06	14	13-18 Months	Male	C-section	4th month	Pets and barn animals	More than 3	2191740	1103759	0.503599	95.6	134	64	47.76	124	92.54
S0063-0065	XC06-15	P06	15	13-18 Months	Male	C-section	4th month	Pets and barn animals	More than 3	3077745	1489581	0.483985	96.36	159	78	49.06	147	92.45
S0063-0066	XC06-16	P06	16	13-18 Months	Male	C-section	4th month	Pets and barn animals	More than 3	2888250	1374909	0.476035	95.48	145	78	53.79	143	98.62
S0063-0067	XC06-17	P06	17	13-18 Months	Male	C-section	4th month	Pets and barn animals	More than 3	1938520	975027	0.502975	94.81	80	36	45	78	97.5
S0063-0068	XC07-01	P07	1	1-6 Months	Female	Vaginal	4th month	Only pets	More than 3	3465622	1657017	0.47813	96.01	65	28	43.08	64	98.46
S0063-0069	XC07-02	P07	2	1-6 Months	Female	Vaginal	4th month	Only pets	More than 3	3044841	1560780	0.512598	95.24	68	30	44.12	64	94.12
S0063-0070	XC07-03	P07	3	1-6 Months	Female	Vaginal	4th month	Only pets	More than 3	3864832	2019291	0.522478	98.06	81	38	46.91	77	95.06
S0063-0071	XC07-04	P07	4	1-6 Months	Female	Vaginal	4th month	Only pets	More than 3	2518773	1213884	0.481935	95.87	48	20	41.67	46	95.83
S0063-0072	XC07-05	P07	5	1-6 Months	Female	Vaginal	4th month	Only pets	More than 3	4398608	2188049	0.497441	96.13	71	35	49.3	69	97.18
S0063-0073	XC07-06	P07	6	1-6 Months	Female	Vaginal	4th month	Only pets	More than 3	1659877	776274	0.46767	95.71	75	34	45.33	73	97.33
S0063-0074	XC07-07	P07	7	7-12 Months	Female	Vaginal	4th month	Only pets	More than 3	3035726	1372876	0.45224	94.77	92	48	52.17	90	97.83
S0063-0075	XC07-08	P07	8	7-12 Months	Female	Vaginal	4th month	Only pets	More than 3	2730237	1295920	0.474655	89.58	122	52	42.62	NA	NA
S0063-0076	XC07-09	P07	9	7-12 Months	Female	Vaginal	4th month	Only pets	More than 3	2285057	1117467	0.489032	95	83	45	54.22	81	97.59
S0063-0077	XC07-10	P07	10	7-12 Months	Female	Vaginal	4th month	Only pets	More than 3	1578396	810116	0.513253	95.35	99	56	56.57	97	97.98
S0063-0078	XC07-11	P07	11	7-12 Months	Female	Vaginal	4th month	Only pets	More than 3	2318930	1158380	0.499532	95.21	102	54	52.94	100	98.04
S0063-0079	XC07-13	P07	13	13-18 Months	Female	Vaginal	4th month	Only pets	More than 3	3112007	1569063	0.504196	93.8	97	56	57.73	95	97.94
S0063-0080	XC07-14	P07	14	13-18 Months	Female	Vaginal	4th month	Only pets	More than 3	5410361	2885090	0.533253	95.46	58	29	50	56	96.55
S0063-0081	XC07-15	P07	15	13-18 Months	Female	Vaginal	4th month	Only pets	More than 3	2756846	1287637	0.467069	95.25	130	79	60.77	126	96.92
S0063-0082	XC07-16	P07	16	13-18 Months	Female	Vaginal	4th month	Only pets	More than 3	2429272	1103805	0.454377	95.17	133	76	57.14	124	93.23
S0063-0083	XC07-18	P07	18	13-18 Months	Female	Vaginal	4th month	Only pets	More than 3	1794532	854494	0.476165	93.04	169	101	59.76	165	97.63
S0063-0084	XC09-02	P09	2	1-6 Months	Female	Vaginal	3rd month	Pets, rodents & cockroaches	3 or less	3388323	1601658	0.472699	99.69	56	24	42.86	55	98.21
S0063-0085	XC09-03	P09	3	1-6 Months	Female	Vaginal	3rd month	Pets, rodents & cockroaches	3 or less	2216019	999836	0.451186	95.65	25	10	40	24	96
S0063-0086	XC09-04	P09	4	1-6 Months	Female	Vaginal	3rd month	Pets, rodents & cockroaches	3 or less	2076044	1036340	0.49919	92.34	120	59	49.17	110	91.67
S0063-0087	XC09-05	P09	5	1-6 Months	Female	Vaginal	3rd month	Pets, rodents & cockroaches	3 or less	3456517	1813893	0.524775	95.61	139	83	59.71	137	98.56
S0063-0088	XC09-06	P09	6	1-6 Months	Female	Vaginal	3rd month	Pets, rodents & cockroaches	3 or less	110	NA	NA	NA	NA	NA	NA	NA	NA
S0063-0089	XC09-07	P09	7	7-12 Months	Female	Vaginal	3rd month	Pets, rodents & cockroaches	3 or less	3613748	1602666	0.443491	95.43	54	26	48.15	52	96.3
S0063-0090	XC09-08	P09	8	7-12 Months	Female	Vaginal	3rd month	Pets, rodents & cockroaches	3 or less	3210974	1457868	0.454027	90.25	98	58	59.18	NA	NA
S0063-0091	XC09-09	P09	9	7-12 Months	Female	Vaginal	3rd month	Pets, rodents & cockroaches	3 or less	2259060	1016640	0.450028	94.05	99	51	51.52	97	97.98
S0063-0092	XC09-10	P09	10	7-12 Months	Female	Vaginal	3rd month	Pets, rodents & cockroaches	3 or less	4155712	1969547	0.473937	96.26	105	56	53.33	103	98.1
S0063-0093	XC09-12	P09	12	7-12 Months	Female	Vaginal	3rd month	Pets, rodents & cockroaches	3 or less	3582027	1704684	0.475899	96.56	100	56	56	98	98
S0063-0094	XC09-14	P09	14	13-18 Months	Female	Vaginal	3rd month	Pets, rodents & cockroaches	3 or less	2609379	1281675	0.49118	95.19	104	66	63.46	102	98.08
S0063-0095	XC09-16	P09	16	13-18 Months	Female	Vaginal	3rd month	Pets, rodents & cockroaches	3 or less	4424799	2104595	0.475636	95.34	126	58	46.03	116	92.06
S0063-0096	XC10-01	P10	1	1-6 Months	Male	C-section	3rd month	Pets, rodents & cockroaches	NA	293081	150032	0.511913	83.97	41	16	39.02	NA	NA
S0063-0097	XC10-02	P10	2	1-6 Months	Male	C-section	3rd month	Pets, rodents & cockroaches	NA	1103	NA	NA	NA	NA	NA	NA	NA	NA
S0063-0098	XC10-03	P10	3	1-6 Months	Male	C-section	3rd month	Pets, rodents & cockroaches	NA	1576	NA	NA	NA	NA	NA	NA	NA	NA
S0063-0099	XC10-04	P10	4	1-6 Months	Male	C-section	3rd month	Pets, rodents & cockroaches	NA	2153419	1051527	0.488306	97.05	57	27	47.37	NA	NA
S0063-0100	XC10-05	P10	5	1-6 Months	Male	C-section	3rd month	Pets, rodents & cockroaches	NA	1967871	936017	0.47565	96.58	89	45	50.56	NA	NA
S0063-0101	XC10-06	P10	6	1-6 Months	Male	C-section	3rd month	Pets, rodents & cockroaches	NA	1414004	674153	0.476769	95.73	27	12	44.44	NA	NA
S0063-0102	XC10-08	P10	8	7-12 Months	Male	C-section	3rd month	Pets, rodents & cockroaches	NA	2735139	1298674	0.474811	95.48	32	14	43.75	NA	NA
S0063-0103	XC10-09	P10	9	7-12 Months	Male	C-section	3rd month	Pets, rodents & cockroaches	NA	10329	NA	NA	NA	NA	NA	NA	NA	NA
S0063-0104	XC10-10	P10	10	7-12 Months	Male	C-section	3rd month	Pets, rodents & cockroaches	NA	2169628	1005327	0.463364	90.99	96	48	50	NA	NA
S0063-0105	XC11-01	P11	1	1-6 Months	Female	C-section	3rd month	Pets, rodents & cockroaches	More than 3	1624729	733703	0.451585	97.61	67	32	47.76	66	98.51
S0063-0106	XC11-02	P11	2	1-6 Months	Female	C-section	3rd month	Pets, rodents & cockroaches	More than 3	2366062	1129470	0.477363	96.77	37	16	43.24	36	97.3
S0063-0107	XC11-03	P11	3	1-6 Months	Female	C-section	3rd month	Pets, rodents & cockroaches	More than 3	2971889	1555232	0.523314	95.75	81	42	51.85	78	96.3
S0063-0108	XC11-04	P11	4	1-6 Months	Female	C-section	3rd month	Pets, rodents & cockroaches	More than 3	2722920	1291300	0.474234	96.81	71	34	47.89	70	98.59
S0063-0109	XC11-05	P11	5	1-6 Months	Female	C-section	3rd month	Pets, rodents & cockroaches	More than 3	2416417	1163926	0.481674	96.33	54	24	44.44	52	96.3
S0063-0110	XC11-06	P11	6	1-6 Months	Female	C-section	3rd month	Pets, rodents & cockroaches	More than 3	2119195	1010218	0.476699	96.17	58	26	44.83	56	96.55
S0063-0111	XC11-07	P11	7	7-12 Months	Female	C-section	3rd month	Pets, rodents & cockroaches	More than 3	2836239	1322681	0.46635	95.63	57	25	43.86	55	96.49
S0063-0112	XC11-10	P11	10	7-12 Months	Female	C-section	3rd month	Pets, rodents & cockroaches	More than 3	2890132	1335942	0.462243	95.53	55	24	43.64	51	92.73
S0063-0113	XC11-11	P11	11	7-12 Months	Female	C-section	3rd month	Pets, rodents & cockroaches	More than 3	1472618	643786	0.437171	94.39	87	47	54.02	86	98.85
S0063-0114	XC11-12	P11	12	7-12 Months	Female	C-section	3rd month	Pets, rodents & cockroaches	More than 3	192	NA	NA	NA	NA	NA	NA	NA	NA
S0063-0115	XC11-13	P11	13	13-18 Months	Female	C-section	3rd month	Pets, rodents & cockroaches	More than 3	2555978	1200011	0.469492	96.58	81	40	49.38	73	90.12
S0063-0116	XC11-14	P11	14	13-18 Months	Female	C-section	3rd month	Pets, rodents & cockroaches	More than 3	56	NA	NA	NA	NA	NA	NA	NA	NA
S0063-0117	XC11-18	P11	18	13-18 Months	Female	C-section	3rd month	Pets, rodents & cockroaches	More than 3	2783572	1381982	0.496478	95.44	179	99	55.31	170	94.97
S0063-0118	XC15-01	P15	1	1-6 Months	Female	Vaginal	3rd month	Pets, rodents & cockroaches	3 or less	97	NA	NA	NA	NA	NA	NA	NA	NA
S0063-0119	XC15-02	P15	2	1-6 Months	Female	Vaginal	3rd month	Pets, rodents & cockroaches	3 or less	2754057	1226995	0.445523	96.17	46	18	39.13	45	97.83
S0063-0120	XC15-03	P15	3	1-6 Months	Female	Vaginal	3rd month	Pets, rodents & cockroaches	3 or less	2869344	1266811	0.441498	95.72	53	24	45.28	52	98.11
S0063-0121	XC15-04	P15	4	1-6 Months	Female	Vaginal	3rd month	Pets, rodents & cockroaches	3 or less	1601145	642399	0.401212	95.47	56	22	39.29	55	98.21
S0063-0122	XC15-05	P15	5	1-6 Months	Female	Vaginal	3rd month	Pets, rodents & cockroaches	3 or less	2169376	1041489	0.480087	94.34	51	22	43.14	49	96.08
S0063-0123	XC15-06	P15	6	1-6 Months	Female	Vaginal	3rd month	Pets, rodents & cockroaches	3 or less	2302972	1113590	0.483545	93.43	55	26	47.27	53	96.36
S0063-0124	XC15-08	P15	8	7-12 Months	Female	Vaginal	3rd month	Pets, rodents & cockroaches	3 or less	2488434	1217142	0.48912	94.1	70	40	57.14	68	97.14
S0063-0125	XC15-09	P15	9	7-12 Months	Female	Vaginal	3rd month	Pets, rodents & cockroaches	3 or less	2237415	1069467	0.477992	95.89	72	34	47.22	70	97.22
S0063-0126	XC15-10	P15	10	7-12 Months	Female	Vaginal	3rd month	Pets, rodents & cockroaches	3 or less	2332610	1148372	0.492312	96.17	121	56	46.28	116	95.87
S0063-0127	XC15-11	P15	11	7-12 Months	Female	Vaginal	3rd month	Pets, rodents & cockroaches	3 or less	2678229	1264218	0.472035	96.03	146	81	55.48	144	98.63
S0063-0128	XC15-13	P15	13	13-18 Months	Female	Vaginal	3rd month	Pets, rodents & cockroaches	3 or less	2322117	1020067	0.439283	97.08	139	77	55.4	137	98.56
S0063-0129	XC15-14	P15	14	13-18 Months	Female	Vaginal	3rd month	Pets, rodents & cockroaches	3 or less	1080045	397042	0.367616	94.23	94	52	55.32	92	97.87
S0063-0130	XC15-15	P15	15	13-18 Months	Female	Vaginal	3rd month	Pets, rodents & cockroaches	3 or less	1693771	786337	0.464252	95.53	134	73	54.48	132	98.51
S0063-0131	XC15-16	P15	16	13-18 Months	Female	Vaginal	3rd month	Pets, rodents & cockroaches	3 or less	2941634	1414093	0.480717	96.45	208	112	53.85	202	97.12
S0063-0132	XC15-17	P15	17	13-18 Months	Female	Vaginal	3rd month	Pets, rodents & cockroaches	3 or less	3016635	1540498	0.510668	95.59	235	150	63.83	229	97.45
S0063-0133	XC15-18	P15	18	13-18 Months	Female	Vaginal	3rd month	Pets, rodents & cockroaches	3 or less	3661142	1793658	0.489918	96.07	237	144	60.76	227	95.78
S0063-0134	XC19-01	P19	1	1-6 Months	Female	Vaginal	5th month	Rodents & cockroaches	3 or less	2384901	1131278	0.47435	97.66	72	36	50	71	98.61
S0063-0135	XC19-03	P19	3	1-6 Months	Female	Vaginal	5th month	Rodents & cockroaches	3 or less	2314826	1054967	0.455744	98.35	88	42	47.73	86	97.73
S0063-0136	XC19-04	P19	4	1-6 Months	Female	Vaginal	5th month	Rodents & cockroaches	3 or less	2083855	916035	0.439587	94.78	63	28	44.44	62	98.41
S0063-0137	XC19-06	P19	6	1-6 Months	Female	Vaginal	5th month	Rodents & cockroaches	3 or less	2118094	823915	0.388989	96.51	72	34	47.22	70	97.22
S0063-0138	XC19-08	P19	8	7-12 Months	Female	Vaginal	5th month	Rodents & cockroaches	3 or less	2570818	1248512	0.485648	96.28	90	46	51.11	88	97.78
S0063-0139	XC19-09	P19	9	7-12 Months	Female	Vaginal	5th month	Rodents & cockroaches	3 or less	2864839	1470690	0.513359	98.05	198	102	51.52	196	98.99
S0063-0140	XC19-10	P19	10	7-12 Months	Female	Vaginal	5th month	Rodents & cockroaches	3 or less	2843022	1484565	0.522179	98.65	109	53	48.62	107	98.17
S0063-0141	XC19-11	P19	11	7-12 Months	Female	Vaginal	5th month	Rodents & cockroaches	3 or less	3315421	1589046	0.479289	96.88	123	63	51.22	121	98.37
S0063-0142	XC19-12	P19	12	7-12 Months	Female	Vaginal	5th month	Rodents & cockroaches	3 or less	3412737	1743969	0.511018	98.52	113	67	59.29	110	97.35
S0063-0143	XC19-13	P19	13	13-18 Months	Female	Vaginal	5th month	Rodents & cockroaches	3 or less	3029426	1435719	0.473924	97.93	84	41	48.81	83	98.81
S0063-0144	XC19-14	P19	14	13-18 Months	Female	Vaginal	5th month	Rodents & cockroaches	3 or less	3124693	1484427	0.475063	97.17	126	66	52.38	125	99.21
S0063-0145	XC19-15	P19	15	13-18 Months	Female	Vaginal	5th month	Rodents & cockroaches	3 or less	1891504	778350	0.411498	96.75	111	58	52.25	110	99.1

## Sheet: S1.B
Sample name	Sample ID	Infant ID	Infant age (month)	Infant age group	Sex	Mode of birth	Weaning age	Animal exposure	Household size	DADA2									Data cleaning
										Raw reads	Filtered reads	Denoised forward reads	Denoised reverse reads	Merged reads	Chimera-removed reads	Chimera-removed to merged reads	Chimera-removed to raw reads	Annotated ASVs	Denoised ASVs	Denoised to annotated ASVs
S0063-0001	XC02-01	P02	1	1-6 Months	Male	Vaginal	4th month	Only pets	More than 3	4130	2011	2011	2009	2009	2008	0.999502	0.486199	14	9	0.642857
S0063-0002	XC02-02	P02	2	1-6 Months	Male	Vaginal	4th month	Only pets	More than 3	25092	10469	10467	10462	10461	10105	0.965969	0.402718	29	14	0.482759
S0063-0003	XC02-03	P02	3	1-6 Months	Male	Vaginal	4th month	Only pets	More than 3	67953	41134	41094	41124	41086	40697	0.990532	0.598899	36	9	0.25
S0063-0004	XC02-04	P02	4	1-6 Months	Male	Vaginal	4th month	Only pets	More than 3	21627	16899	16894	16895	16892	16835	0.996626	0.778425	18	13	0.722222
S0063-0005	XC02-05	P02	5	1-6 Months	Male	Vaginal	4th month	Only pets	More than 3	18070	12757	12755	12753	12752	12698	0.995765	0.702712	23	13	0.565217
S0063-0006	XC02-06	P02	6	1-6 Months	Male	Vaginal	4th month	Only pets	More than 3	73441	42556	42535	42547	42530	41944	0.986221	0.571125	47	18	0.382979
S0063-0007	XC02-07	P02	7	7-12 Months	Male	Vaginal	4th month	Only pets	More than 3	45305	19537	19526	19496	19486	15229	0.781535	0.336144	28	14	0.5
S0063-0008	XC02-08	P02	8	7-12 Months	Male	Vaginal	4th month	Only pets	More than 3	21793	2691	2687	2688	2685	2091	0.778771	0.0959482	20	17	0.85
S0063-0009	XC02-09	P02	9	7-12 Months	Male	Vaginal	4th month	Only pets	More than 3	16708	11485	11480	11482	11479	9340	0.81366	0.559014	42	17	0.404762
S0063-0010	XC02-10	P02	10	7-12 Months	Male	Vaginal	4th month	Only pets	More than 3	29299	19800	19790	19798	19789	19618	0.991359	0.669579	48	14	0.291667
S0063-0011	XC02-11	P02	11	7-12 Months	Male	Vaginal	4th month	Only pets	More than 3	14112	7421	7418	7416	7414	7310	0.985972	0.517999	25	9	0.36
S0063-0012	XC02-12	P02	12	7-12 Months	Male	Vaginal	4th month	Only pets	More than 3	24901	11967	11966	11967	11966	11151	0.93189	0.447813	20	8	0.4
S0063-0013	XC02-13	P02	13	13-18 Months	Male	Vaginal	4th month	Only pets	More than 3	3967	2750	2750	2746	2746	2711	0.987254	0.683388	36	8	0.222222
S0063-0014	XC02-14	P02	14	13-18 Months	Male	Vaginal	4th month	Only pets	More than 3	12475	8120	8114	8120	8114	7187	0.885753	0.576112	45	8	0.177778
S0063-0015	XC02-15	P02	15	13-18 Months	Male	Vaginal	4th month	Only pets	More than 3	11781	6013	5986	6002	5975	5958	0.997155	0.50573	41	20	0.487805
S0063-0016	XC02-16	P02	16	13-18 Months	Male	Vaginal	4th month	Only pets	More than 3	36537	26551	26457	26520	26430	24758	0.936739	0.677614	66	15	0.227273
S0063-0017	XC02-17	P02	17	13-18 Months	Male	Vaginal	4th month	Only pets	More than 3	28806	17012	16983	16988	16962	15897	0.937213	0.551864	95	48	0.505263
S0063-0018	XC02-18	P02	18	13-18 Months	Male	Vaginal	4th month	Only pets	More than 3	2384	1571	1571	1571	1571	1561	0.993635	0.654782	15	4	0.266667
S0063-0019	XC04-01	P04	1	1-6 Months	Male	C-section	5th month	All	3 or less	60835	34254	34242	34247	34236	34146	0.997371	0.561289	35	7	0.2
S0063-0020	XC04-02	P04	2	1-6 Months	Male	C-section	5th month	All	3 or less	54478	18596	18593	18591	18590	18393	0.989403	0.337623	36	11	0.305556
S0063-0021	XC04-03	P04	3	1-6 Months	Male	C-section	5th month	All	3 or less	47093	34885	34863	34871	34849	33007	0.947143	0.70089	41	34	0.829268
S0063-0022	XC04-04	P04	4	1-6 Months	Male	C-section	5th month	All	3 or less	1460	743	742	742	742	516	0.695418	0.353425	12	NA	#VALUE!
S0063-0023	XC04-05	P04	5	1-6 Months	Male	C-section	5th month	All	3 or less	82275	42919	42914	42915	42912	42881	0.999278	0.521191	30	NA	#VALUE!
S0063-0024	XC04-06	P04	6	1-6 Months	Male	C-section	5th month	All	3 or less	26345	17895	17866	17888	17859	17100	0.9575	0.64908	51	17	0.333333
S0063-0025	XC04-07	P04	7	7-12 Months	Male	C-section	5th month	All	3 or less	371	150	145	149	145	143	0.986207	0.385445	12	NA	#VALUE!
S0063-0026	XC04-08	P04	8	7-12 Months	Male	C-section	5th month	All	3 or less	36584	25258	25240	25246	25228	20692	0.8202	0.565602	79	47	0.594937
S0063-0027	XC04-09	P04	9	7-12 Months	Male	C-section	5th month	All	3 or less	32848	21810	21791	21790	21775	15933	0.731711	0.485052	91	44	0.483516
S0063-0028	XC04-10	P04	10	7-12 Months	Male	C-section	5th month	All	3 or less	17066	5048	4967	5032	4955	3923	0.791726	0.229872	109	54	0.495413
S0063-0029	XC04-11	P04	11	7-12 Months	Male	C-section	5th month	All	3 or less	40180	9725	9604	9657	9536	8432	0.884228	0.209856	120	NA	#VALUE!
S0063-0030	XC04-12	P04	12	7-12 Months	Male	C-section	5th month	All	3 or less	28056	20403	20390	20400	20388	19526	0.95772	0.695965	33	31	0.939394
S0063-0031	XC04-13	P04	13	13-18 Months	Male	C-section	5th month	All	3 or less	45291	28977	28930	28971	28924	28079	0.970786	0.619969	71	23	0.323944
S0063-0032	XC04-14	P04	14	13-18 Months	Male	C-section	5th month	All	3 or less	62276	6916	6858	6911	6853	5454	0.795856	0.0875779	91	44	0.483516
S0063-0033	XC04-16	P04	16	13-18 Months	Male	C-section	5th month	All	3 or less	26621	17331	17303	17309	17285	16433	0.950709	0.617295	91	47	0.516484
S0063-0034	XC04-17	P04	17	13-18 Months	Male	C-section	5th month	All	3 or less	35057	27379	27340	27346	27310	25725	0.941963	0.733805	73	39	0.534247
S0063-0035	XC04-18	P04	18	13-18 Months	Male	C-section	5th month	All	3 or less	37560	21633	21608	21624	21603	20794	0.962551	0.553621	106	NA	#VALUE!
S0063-0036	XC05-01	P05	1	1-6 Months	Female	C-section	3rd month	Only pets	More than 3	53803	32096	32096	32095	32095	32071	0.999252	0.596082	24	4	0.166667
S0063-0037	XC05-02	P05	2	1-6 Months	Female	C-section	3rd month	Only pets	More than 3	48257	25568	25510	25557	25503	24340	0.954398	0.504383	52	39	0.75
S0063-0038	XC05-03	P05	3	1-6 Months	Female	C-section	3rd month	Only pets	More than 3	214	19	19	19	19	4	0.210526	0.0186916	4	NA	#VALUE!
S0063-0039	XC05-04	P05	4	1-6 Months	Female	C-section	3rd month	Only pets	More than 3	31275	25346	25343	25343	25341	25274	0.997356	0.808122	28	25	0.892857
S0063-0040	XC05-05	P05	5	1-6 Months	Female	C-section	3rd month	Only pets	More than 3	20480	15725	15718	15722	15716	15288	0.972767	0.746484	30	17	0.566667
S0063-0041	XC05-06	P05	6	1-6 Months	Female	C-section	3rd month	Only pets	More than 3	58630	27460	27175	27200	27075	20291	0.749437	0.346086	135	87	0.644444
S0063-0042	XC05-07	P05	7	7-12 Months	Female	C-section	3rd month	Only pets	More than 3	56696	29891	29632	29617	29514	25366	0.859457	0.447404	140	75	0.535714
S0063-0043	XC05-08	P05	8	7-12 Months	Female	C-section	3rd month	Only pets	More than 3	69800	41911	41511	41519	41348	28538	0.690191	0.408854	122	82	0.672131
S0063-0044	XC05-09	P05	9	7-12 Months	Female	C-section	3rd month	Only pets	More than 3	53140	29343	29081	29122	28957	25048	0.865007	0.471359	100	60	0.6
S0063-0045	XC05-10	P05	10	7-12 Months	Female	C-section	3rd month	Only pets	More than 3	73361	41384	41115	41117	41013	36688	0.894546	0.500102	149	86	0.577181
S0063-0046	XC05-11	P05	11	7-12 Months	Female	C-section	3rd month	Only pets	More than 3	40736	19940	19580	19613	19451	14797	0.760732	0.363241	172	117	0.680233
S0063-0047	XC05-12	P05	12	7-12 Months	Female	C-section	3rd month	Only pets	More than 3	64308	30824	30638	30636	30558	27110	0.887165	0.421565	138	92	0.666667
S0063-0048	XC05-13	P05	13	13-18 Months	Female	C-section	3rd month	Only pets	More than 3	53963	23645	23477	23468	23411	21156	0.903678	0.392046	113	74	0.654867
S0063-0049	XC05-14	P05	14	13-18 Months	Female	C-section	3rd month	Only pets	More than 3	6148	4207	4200	4204	4198	4052	0.965222	0.659076	35	23	0.657143
S0063-0050	XC05-16	P05	16	13-18 Months	Female	C-section	3rd month	Only pets	More than 3	146	6	6	6	6	4	0.666667	0.0273973	1	NA	#VALUE!
S0063-0051	XC05-17	P05	17	13-18 Months	Female	C-section	3rd month	Only pets	More than 3	40351	28689	28557	28629	28502	21607	0.758087	0.535476	87	45	0.517241
S0063-0052	XC05-18	P05	18	13-18 Months	Female	C-section	3rd month	Only pets	More than 3	12690	4591	4567	4574	4558	4204	0.922334	0.331284	76	35	0.460526
S0063-0053	XC06-01	P06	1	1-6 Months	Male	C-section	4th month	Pets and barn animals	More than 3	55008	43030	43024	43028	43023	42773	0.994189	0.777578	23	19	0.826087
S0063-0054	XC06-02	P06	2	1-6 Months	Male	C-section	4th month	Pets and barn animals	More than 3	37028	28283	28275	28282	28275	28086	0.993316	0.758507	19	NA	#VALUE!
S0063-0055	XC06-03	P06	3	1-6 Months	Male	C-section	4th month	Pets and barn animals	More than 3	415	137	136	135	134	134	1	0.322892	10	NA	#VALUE!
S0063-0056	XC06-04	P06	4	1-6 Months	Male	C-section	4th month	Pets and barn animals	More than 3	21917	12275	12240	12270	12236	11473	0.937643	0.523475	73	24	0.328767
S0063-0057	XC06-05	P06	5	1-6 Months	Male	C-section	4th month	Pets and barn animals	More than 3	17478	13505	13501	13486	13483	12230	0.907068	0.699737	14	12	0.857143
S0063-0058	XC06-06	P06	6	1-6 Months	Male	C-section	4th month	Pets and barn animals	More than 3	42970	25787	25776	25777	25768	23024	0.893511	0.535816	53	26	0.490566
S0063-0059	XC06-07	P06	7	7-12 Months	Male	C-section	4th month	Pets and barn animals	More than 3	38626	24059	24039	24045	24026	21470	0.893615	0.555843	47	21	0.446809
S0063-0060	XC06-08	P06	8	7-12 Months	Male	C-section	4th month	Pets and barn animals	More than 3	49396	28747	28730	28742	28728	28595	0.99537	0.578893	43	9	0.209302
S0063-0061	XC06-09	P06	9	7-12 Months	Male	C-section	4th month	Pets and barn animals	More than 3	36835	25971	25903	25942	25881	23279	0.899463	0.63198	78	41	0.525641
S0063-0062	XC06-10	P06	10	7-12 Months	Male	C-section	4th month	Pets and barn animals	More than 3	52206	22938	22915	22931	22910	21755	0.949585	0.416715	34	17	0.5
S0063-0063	XC06-13	P06	13	13-18 Months	Male	C-section	4th month	Pets and barn animals	More than 3	51893	9241	9236	9235	9230	5500	0.595883	0.105987	25	19	0.76
S0063-0064	XC06-14	P06	14	13-18 Months	Male	C-section	4th month	Pets and barn animals	More than 3	47484	1780	1767	1779	1766	989	0.560023	0.0208281	43	NA	#VALUE!
S0063-0065	XC06-15	P06	15	13-18 Months	Male	C-section	4th month	Pets and barn animals	More than 3	15869	6079	6064	6069	6058	5310	0.876527	0.334615	59	47	0.79661
S0063-0066	XC06-16	P06	16	13-18 Months	Male	C-section	4th month	Pets and barn animals	More than 3	13111	7320	7312	7312	7305	7141	0.97755	0.544657	64	31	0.484375
S0063-0067	XC06-17	P06	17	13-18 Months	Male	C-section	4th month	Pets and barn animals	More than 3	23722	16759	16751	16757	16751	16671	0.995224	0.702765	11	8	0.727273
S0063-0068	XC07-01	P07	1	1-6 Months	Female	Vaginal	4th month	Only pets	More than 3	40551	25344	25189	25331	25178	23728	0.94241	0.58514	52	20	0.384615
S0063-0069	XC07-02	P07	2	1-6 Months	Female	Vaginal	4th month	Only pets	More than 3	30901	14475	14472	14472	14472	14454	0.998756	0.467752	22	7	0.318182
S0063-0070	XC07-03	P07	3	1-6 Months	Female	Vaginal	4th month	Only pets	More than 3	43690	26617	26608	26612	26605	23495	0.883105	0.537766	31	17	0.548387
S0063-0071	XC07-04	P07	4	1-6 Months	Female	Vaginal	4th month	Only pets	More than 3	44703	31434	31414	31427	31411	31341	0.997771	0.701094	31	17	0.548387
S0063-0072	XC07-05	P07	5	1-6 Months	Female	Vaginal	4th month	Only pets	More than 3	2214	1244	1243	1244	1243	1243	1	0.561427	10	7	0.7
S0063-0073	XC07-06	P07	6	1-6 Months	Female	Vaginal	4th month	Only pets	More than 3	19732	15738	15736	15736	15734	15687	0.997013	0.795003	24	8	0.333333
S0063-0074	XC07-07	P07	7	7-12 Months	Female	Vaginal	4th month	Only pets	More than 3	20798	14445	14439	14423	14419	14025	0.972675	0.674344	47	11	0.234043
S0063-0075	XC07-08	P07	8	7-12 Months	Female	Vaginal	4th month	Only pets	More than 3	5209	2992	2987	2989	2987	2971	0.994643	0.570359	20	7	0.35
S0063-0076	XC07-09	P07	9	7-12 Months	Female	Vaginal	4th month	Only pets	More than 3	22207	8922	8918	8919	8915	7613	0.853954	0.34282	40	19	0.475
S0063-0077	XC07-10	P07	10	7-12 Months	Female	Vaginal	4th month	Only pets	More than 3	71049	48132	48117	48130	48116	47038	0.977596	0.66205	53	14	0.264151
S0063-0078	XC07-11	P07	11	7-12 Months	Female	Vaginal	4th month	Only pets	More than 3	29308	19032	19023	19031	19022	14252	0.749238	0.486284	49	17	0.346939
S0063-0079	XC07-13	P07	13	13-18 Months	Female	Vaginal	4th month	Only pets	More than 3	43412	30055	30027	30044	30018	20572	0.685322	0.473878	54	37	0.685185
S0063-0080	XC07-14	P07	14	13-18 Months	Female	Vaginal	4th month	Only pets	More than 3	42882	32263	32255	32232	32225	31247	0.969651	0.728674	28	21	0.75
S0063-0081	XC07-15	P07	15	13-18 Months	Female	Vaginal	4th month	Only pets	More than 3	42303	6541	6489	6525	6478	4759	0.73464	0.112498	104	52	0.5
S0063-0082	XC07-16	P07	16	13-18 Months	Female	Vaginal	4th month	Only pets	More than 3	25842	6241	6204	6226	6192	4767	0.769864	0.184467	95	52	0.547368
S0063-0083	XC07-18	P07	18	13-18 Months	Female	Vaginal	4th month	Only pets	More than 3	84338	63283	63210	63269	63199	59951	0.948607	0.710842	82	11	0.134146
S0063-0084	XC09-02	P09	2	1-6 Months	Female	Vaginal	3rd month	Pets, rodents & cockroaches	3 or less	52348	30510	30506	30495	30492	30178	0.989702	0.576488	14	9	0.642857
S0063-0085	XC09-03	P09	3	1-6 Months	Female	Vaginal	3rd month	Pets, rodents & cockroaches	3 or less	56333	31481	31479	31476	31474	31457	0.99946	0.558412	24	4	0.166667
S0063-0086	XC09-04	P09	4	1-6 Months	Female	Vaginal	3rd month	Pets, rodents & cockroaches	3 or less	32362	12734	12707	12696	12669	10982	0.86684	0.339349	80	49	0.6125
S0063-0087	XC09-05	P09	5	1-6 Months	Female	Vaginal	3rd month	Pets, rodents & cockroaches	3 or less	54449	23003	22936	22995	22929	21882	0.954337	0.401881	103	29	0.281553
S0063-0088	XC09-06	P09	6	1-6 Months	Female	Vaginal	3rd month	Pets, rodents & cockroaches	3 or less	11760	7842	7839	7840	7838	7706	0.983159	0.655272	29	19	0.655172
S0063-0089	XC09-07	P09	7	7-12 Months	Female	Vaginal	3rd month	Pets, rodents & cockroaches	3 or less	49681	33689	33680	33684	33677	27871	0.827597	0.560999	18	12	0.666667
S0063-0090	XC09-08	P09	8	7-12 Months	Female	Vaginal	3rd month	Pets, rodents & cockroaches	3 or less	27132	10183	10173	10181	10172	9748	0.958317	0.359281	55	12	0.218182
S0063-0091	XC09-09	P09	9	7-12 Months	Female	Vaginal	3rd month	Pets, rodents & cockroaches	3 or less	39864	16791	16621	16660	16511	14315	0.866998	0.359096	143	96	0.671329
S0063-0092	XC09-10	P09	10	7-12 Months	Female	Vaginal	3rd month	Pets, rodents & cockroaches	3 or less	85108	50053	49991	50041	49982	48680	0.973951	0.571979	38	20	0.526316
S0063-0093	XC09-12	P09	12	7-12 Months	Female	Vaginal	3rd month	Pets, rodents & cockroaches	3 or less	26620	17594	17585	17573	17564	17207	0.979674	0.646394	32	24	0.75
S0063-0094	XC09-14	P09	14	13-18 Months	Female	Vaginal	3rd month	Pets, rodents & cockroaches	3 or less	25470	14072	14037	14055	14022	13771	0.9821	0.540675	45	13	0.288889
S0063-0095	XC09-16	P09	16	13-18 Months	Female	Vaginal	3rd month	Pets, rodents & cockroaches	3 or less	82139	44618	44595	44585	44562	31868	0.715138	0.387976	43	22	0.511628
S0063-0096	XC10-01	P10	1	1-6 Months	Male	C-section	3rd month	Pets, rodents & cockroaches	NA	19978	6136	6133	6134	6132	5471	0.892205	0.273851	15	NA	#VALUE!
S0063-0097	XC10-02	P10	2	1-6 Months	Male	C-section	3rd month	Pets, rodents & cockroaches	NA	3344	1932	1931	1931	1930	1927	0.998446	0.576256	6	NA	#VALUE!
S0063-0098	XC10-03	P10	3	1-6 Months	Male	C-section	3rd month	Pets, rodents & cockroaches	NA	98433	77296	77281	77283	77274	76719	0.992818	0.779403	32	NA	#VALUE!
S0063-0099	XC10-04	P10	4	1-6 Months	Male	C-section	3rd month	Pets, rodents & cockroaches	NA	107710	85080	85068	85070	85064	84664	0.995298	0.786037	42	NA	#VALUE!
S0063-0100	XC10-05	P10	5	1-6 Months	Male	C-section	3rd month	Pets, rodents & cockroaches	NA	18385	11951	11908	11946	11905	11848	0.995212	0.644438	54	NA	#VALUE!
S0063-0101	XC10-06	P10	6	1-6 Months	Male	C-section	3rd month	Pets, rodents & cockroaches	NA	37811	14985	14978	14984	14977	12743	0.850838	0.337018	27	NA	#VALUE!
S0063-0102	XC10-08	P10	8	7-12 Months	Male	C-section	3rd month	Pets, rodents & cockroaches	NA	52132	31385	31375	31382	31373	31335	0.998789	0.60107	27	NA	#VALUE!
S0063-0103	XC10-09	P10	9	7-12 Months	Male	C-section	3rd month	Pets, rodents & cockroaches	NA	221	42	42	42	42	42	1	0.190045	3	NA	#VALUE!
S0063-0104	XC10-10	P10	10	7-12 Months	Male	C-section	3rd month	Pets, rodents & cockroaches	NA	23270	2982	2954	2969	2942	1848	0.628144	0.0794156	37	NA	#VALUE!
S0063-0105	XC11-01	P11	1	1-6 Months	Female	C-section	3rd month	Pets, rodents & cockroaches	More than 3	20866	11595	11595	11595	11595	11311	0.975507	0.542078	19	5	0.263158
S0063-0106	XC11-02	P11	2	1-6 Months	Female	C-section	3rd month	Pets, rodents & cockroaches	More than 3	20257	12811	12811	12810	12810	11641	0.908743	0.574666	21	8	0.380952
S0063-0107	XC11-03	P11	3	1-6 Months	Female	C-section	3rd month	Pets, rodents & cockroaches	More than 3	14276	8351	8349	8347	8345	8217	0.984661	0.575581	20	NA	#VALUE!
S0063-0108	XC11-04	P11	4	1-6 Months	Female	C-section	3rd month	Pets, rodents & cockroaches	More than 3	48466	26956	26955	26952	26951	26286	0.975326	0.54236	21	5	0.238095
S0063-0109	XC11-05	P11	5	1-6 Months	Female	C-section	3rd month	Pets, rodents & cockroaches	More than 3	81233	45389	45353	45376	45341	45197	0.996824	0.556387	29	8	0.275862
S0063-0110	XC11-06	P11	6	1-6 Months	Female	C-section	3rd month	Pets, rodents & cockroaches	More than 3	26449	19615	19614	19615	19614	19531	0.995768	0.73844	20	17	0.85
S0063-0111	XC11-07	P11	7	7-12 Months	Female	C-section	3rd month	Pets, rodents & cockroaches	More than 3	52887	18994	18976	18987	18969	17687	0.932416	0.33443	40	14	0.35
S0063-0112	XC11-10	P11	10	7-12 Months	Female	C-section	3rd month	Pets, rodents & cockroaches	More than 3	38022	14618	14590	14611	14583	12657	0.867928	0.332886	48	14	0.291667
S0063-0113	XC11-11	P11	11	7-12 Months	Female	C-section	3rd month	Pets, rodents & cockroaches	More than 3	34355	24819	24734	24762	24681	21219	0.85973	0.617639	101	48	0.475248
S0063-0114	XC11-12	P11	12	7-12 Months	Female	C-section	3rd month	Pets, rodents & cockroaches	More than 3	51051	21103	21080	21093	21072	18724	0.888573	0.36677	51	36	0.705882
S0063-0115	XC11-13	P11	13	13-18 Months	Female	C-section	3rd month	Pets, rodents & cockroaches	More than 3	190	25	25	24	24	21	0.875	0.110526	4	NA	#VALUE!
S0063-0116	XC11-14	P11	14	13-18 Months	Female	C-section	3rd month	Pets, rodents & cockroaches	More than 3	23688	18051	17991	18043	17985	16928	0.941229	0.714623	50	25	0.5
S0063-0117	XC11-18	P11	18	13-18 Months	Female	C-section	3rd month	Pets, rodents & cockroaches	More than 3	7341	817	814	814	813	204	0.250923	0.0277891	19	NA	#VALUE!
S0063-0118	XC15-01	P15	1	1-6 Months	Female	Vaginal	3rd month	Pets, rodents & cockroaches	3 or less	29316	12728	12727	12728	12727	12660	0.994736	0.431846	19	10	0.526316
S0063-0119	XC15-02	P15	2	1-6 Months	Female	Vaginal	3rd month	Pets, rodents & cockroaches	3 or less	22241	11033	11032	11031	11030	10429	0.945512	0.468909	22	7	0.318182
S0063-0120	XC15-03	P15	3	1-6 Months	Female	Vaginal	3rd month	Pets, rodents & cockroaches	3 or less	43657	19205	19202	19204	19201	18446	0.960679	0.422521	30	7	0.233333
S0063-0121	XC15-04	P15	4	1-6 Months	Female	Vaginal	3rd month	Pets, rodents & cockroaches	3 or less	105716	68154	68142	68144	68132	67931	0.99705	0.64258	33	11	0.333333
S0063-0122	XC15-05	P15	5	1-6 Months	Female	Vaginal	3rd month	Pets, rodents & cockroaches	3 or less	21065	5402	5397	5402	5397	5245	0.971836	0.248991	17	8	0.470588
S0063-0123	XC15-06	P15	6	1-6 Months	Female	Vaginal	3rd month	Pets, rodents & cockroaches	3 or less	75204	47950	47917	47893	47866	47359	0.989408	0.62974	63	25	0.396825
S0063-0124	XC15-08	P15	8	7-12 Months	Female	Vaginal	3rd month	Pets, rodents & cockroaches	3 or less	41817	24218	24181	24189	24153	22642	0.93744	0.541454	55	40	0.727273
S0063-0125	XC15-09	P15	9	7-12 Months	Female	Vaginal	3rd month	Pets, rodents & cockroaches	3 or less	17228	11244	11239	11234	11230	8275	0.736866	0.480323	77	59	0.766234
S0063-0126	XC15-10	P15	10	7-12 Months	Female	Vaginal	3rd month	Pets, rodents & cockroaches	3 or less	9744	5557	5492	5494	5434	5126	0.94332	0.526067	58	38	0.655172
S0063-0127	XC15-11	P15	11	7-12 Months	Female	Vaginal	3rd month	Pets, rodents & cockroaches	3 or less	21117	12901	12896	12898	12895	11373	0.88197	0.538571	81	40	0.493827
S0063-0128	XC15-13	P15	13	13-18 Months	Female	Vaginal	3rd month	Pets, rodents & cockroaches	3 or less	6060	3826	3790	3824	3790	3744	0.987863	0.617822	58	19	0.327586
S0063-0129	XC15-14	P15	14	13-18 Months	Female	Vaginal	3rd month	Pets, rodents & cockroaches	3 or less	31681	18315	18275	18310	18270	17761	0.97214	0.56062	75	18	0.24
S0063-0130	XC15-15	P15	15	13-18 Months	Female	Vaginal	3rd month	Pets, rodents & cockroaches	3 or less	21329	7056	6739	7014	6700	6442	0.961493	0.30203	44	25	0.568182
S0063-0131	XC15-16	P15	16	13-18 Months	Female	Vaginal	3rd month	Pets, rodents & cockroaches	3 or less	41225	27159	27125	27158	27124	26726	0.985327	0.648296	30	13	0.433333
S0063-0132	XC15-17	P15	17	13-18 Months	Female	Vaginal	3rd month	Pets, rodents & cockroaches	3 or less	19343	5405	5291	5393	5281	4701	0.890172	0.243034	54	24	0.444444
S0063-0133	XC15-18	P15	18	13-18 Months	Female	Vaginal	3rd month	Pets, rodents & cockroaches	3 or less	1774	810	801	809	801	777	0.970037	0.437993	35	NA	#VALUE!
S0063-0134	XC19-01	P19	1	1-6 Months	Female	Vaginal	5th month	Rodents & cockroaches	3 or less	54707	351	349	351	349	80	0.229226	0.00146234	11	NA	#VALUE!
S0063-0135	XC19-03	P19	3	1-6 Months	Female	Vaginal	5th month	Rodents & cockroaches	3 or less	72379	29230	29202	29226	29201	23858	0.817027	0.329626	39	22	0.564103
S0063-0136	XC19-04	P19	4	1-6 Months	Female	Vaginal	5th month	Rodents & cockroaches	3 or less	16657	6731	6729	6730	6728	6234	0.926576	0.374257	23	18	0.782609
S0063-0137	XC19-06	P19	6	1-6 Months	Female	Vaginal	5th month	Rodents & cockroaches	3 or less	97860	57258	56994	57105	56897	49374	0.867779	0.504537	102	69	0.676471
S0063-0138	XC19-08	P19	8	7-12 Months	Female	Vaginal	5th month	Rodents & cockroaches	3 or less	89329	49810	49480	49622	49357	40191	0.814292	0.449921	121	79	0.652893
S0063-0139	XC19-09	P19	9	7-12 Months	Female	Vaginal	5th month	Rodents & cockroaches	3 or less	49082	25237	25134	25155	25075	20661	0.823968	0.420949	91	52	0.571429
S0063-0140	XC19-10	P19	10	7-12 Months	Female	Vaginal	5th month	Rodents & cockroaches	3 or less	54365	31586	31478	31513	31431	27596	0.877987	0.507606	104	80	0.769231
S0063-0141	XC19-11	P19	11	7-12 Months	Female	Vaginal	5th month	Rodents & cockroaches	3 or less	54841	27742	27505	27665	27452	23066	0.84023	0.420598	94	73	0.776596
S0063-0142	XC19-12	P19	12	7-12 Months	Female	Vaginal	5th month	Rodents & cockroaches	3 or less	53129	32679	32551	32610	32505	27675	0.851407	0.520902	107	72	0.672897
S0063-0143	XC19-13	P19	13	13-18 Months	Female	Vaginal	5th month	Rodents & cockroaches	3 or less	46196	22232	22117	22182	22085	20048	0.907765	0.433977	138	100	0.724638
S0063-0144	XC19-14	P19	14	13-18 Months	Female	Vaginal	5th month	Rodents & cockroaches	3 or less	74922	30898	30754	30814	30696	27353	0.891093	0.365086	117	76	0.649573
S0063-0145	XC19-15	P19	15	13-18 Months	Female	Vaginal	5th month	Rodents & cockroaches	3 or less	35549	23855	23821	23816	23783	16054	0.67502	0.451602	103	50	0.485437

## Sheet: S2
Variables	Contrasts	Number of infants (n=10)	Number of samples
			Per infant										Total per infant	After data cleaning
			P01	P02	P03	P04	P05	P06	P07	P08	P09	P10		Bacteria (n=126)	Eukaryotes (n=129)	Fungi (n=118)
Mode of birth	Vaginal	5	18	0	0	0	16	12	0	0	16	12	74	68	72	70
	C-section	5	0	17	17	15	0	0	9	13	0	0	71	58	57	48
Sex	Female	6	0	0	17	0	16	12	0	13	16	12	86	78	79	76
	Male	4	18	17	0	15	0	0	9	0	0	0	59	48	50	42
Animal exposure	Only pets	3	18	0	17	0	16	0	0	0	0	0	51	46	49	48
	Pets and barn animals	1	0	0	0	15	0	0	0	0	0	0	15	15	12	12
	Rodents & cockroaches	1	0	0	0	0	0	0	0	0	0	12	12	12	11	10
	Pets, rodents & cockroaches	4	0	0	0	0	0	12	9	13	16	0	50	36	45	36
	All	1	0	17	0	0	0	0	0	0	0	0	17	17	12	12
Weaning age	3rd month	5	0	0	17	0	0	12	9	13	16	0	67	51	60	50
	4th month	3	18	0	0	15	16	0	0	0	0	0	49	46	46	46
	5th month	2	0	17	0	0	0	0	0	0	0	12	29	29	23	22
Household size	3 or less (2-3 people)	4	0	17	0	0	0	12	0	0	16	12	57	54	50	48
	More than 3 (4-6 people)	5	18	0	17	15	16	0	0	13	0	0	79	72	71	70
	NA	0	0	0	0	0	0	0	9	0	0	0	9	0	8	0
Infant age group	1-6 months	10	6	6	6	6	6	5	6	6	6	4	57	49	50	43
	7-12 months	10	6	6	6	4	5	5	3	4	4	5	48	42	45	41
	13-18 months	9	6	5	5	5	5	2	0	3	6	3	40	35	34	34

## Sheet: S3
Variables	Response:	Bacterial taxonomic alpha diversity				Eukaryotic taxonomic alpha diversity				Fungal taxonomic alpha diversity				Bacterial fuctional alpha diversity
	Model (all variables):	R2m = 0.36, R2c = 0.36; AIC = 132.96				R2m = 0.47, R2c = 0.47; AIC = 251.72				R2m = 0.18, R2c = 0.18; AIC = 294.44				R2m = 0.23, R2c = 0.23; AIC = 84.61
	Selected model:	.~ mode of birth + household size + infants' age + (1|infant identity); R2m = 0.32, R2c = 0.34; AIC: 118.16				.~ mode of birth + weaning age + sex + infants' age + (1|infant identity); R2m = 0.32, R2c = 0.51; AIC: 254.79				.~ mode of birth + weaning age + household size + infants' age + (1|infant identity); R2m = 0.13, R2c = 0.17; AIC: 293.52				.~ mode of birth + weaning age + sex + infants' age + (1|infant identity); R2m = 0.16, R2c = 0.25; AIC: 79.81
	Levels	Shannon (mean ± SD)	ΔEMM ± SE	t.ratio	adjusted-P	Shannon (mean ± SD)	ΔEMM ± SE	t.ratio	adjusted-P	Shannon (mean ± SD)	ΔEMM ± SE	t.ratio	adjusted-P	Shannon (mean ± SD)	ΔEMM ± SE	t.ratio	adjusted-P
Mode of birth	Vaginal	2.90 ± 0.396	-0.0903 ± 0.0792	-1.14	0.3033	2.72 ± 0.801	0.247 ± 0.324	0.764	0.4881	1.64 ± 0.835	0.343 ± 0.257	1.335	0.2475	5.01 ± 0.287	-0.157 ± 0.116	-1.361	0.2475
	C-section	2.74 ± 0.425				2.99 ± 0.791				1.96 ± 0.701				4.83 ± 0.356
Sex	Female	2.86 ± 0.419	-	-	-	2.92 ± 0.863	0.449 ± 0.439	1.023	0.3664	1.76 ± 0.759	-	-	-	5.00 ± 0.308	0.0634 ± 0.155	0.41	0.7044
	Male	2.77 ± 0.405				2.65 ± 0.653				1.79 ± 0.87				4.82 ± 0.342
Weaning age	3rd month	2.79 ± 0.452	-	-	-	2.87 ± 0.858	0.0265 ± 0.447	0.059	0.9981	1.70 ± 0.742	-0.0894 ± 0.309	-0.289	0.9554	4.98 ± 0.344	0.0856 ± 0.160	0.537	0.8586
	4th month	2.78 ± 0.365				2.48 ± 0.593				1.60 ± 0.84				4.87 ± 0.3
	3rd month	2.79 ± 0.452	-	-	-	2.87 ± 0.858	-0.7797 ± 0.418	-1.867	0.2603	1.70 ± 0.742	-0.4960 ± 0.311	-1.594	0.335	4.98 ± 0.344	-0.0443 ± 0.149	-0.297	0.953
	5th month	2.97 ± 0.401				3.44 ± 0.667				2.31 ± 0.589				4.96 ± 0.362
	4th month	2.78 ± 0.365	-	-	-	2.48 ± 0.593	-0.8062 ± 0.389	-2.074	0.2101	1.60 ± 0.84	-0.4067 ± 0.491	-0.828	0.7046	4.87 ± 0.3	-0.1299 ± 0.137	-0.951	0.6422
	5th month	2.97 ± 0.401				3.44 ± 0.667				2.31 ± 0.589				4.96 ± 0.362
Animal exposure	Only pets	2.74 ± 0.367	-	-	-	2.72 ± 0.83	-	-	-	1.48 ± 0.803	-	-	-	4.82 ± 0.327	-	-	-
	Pets & barn animals	2.70 ± 0.396				2.73 ± 0.578				2.11 ± 0.673				4.88 ± 0.338
	Only pets	2.74 ± 0.367				2.72 ± 0.83				1.48 ± 0.803				4.82 ± 0.327
	Rodents & cockroaches	3.06 ± 0.274				3.80 ± 0.55				2.41 ± 0.486				5.12 ± 0.197
	Only pets	2.74 ± 0.367				2.72 ± 0.83				1.48 ± 0.803				4.82 ± 0.327
	Pets, rodents & cockroaches	2.88 ± 0.462				2.62 ± 0.748				1.72 ± 0.747				5.08 ± 0.259
	Only pets	2.74 ± 0.367				2.72 ± 0.83				1.48 ± 0.803				4.82 ± 0.327
	All	2.91 ± 0.468				3.12 ± 0.613				2.24 ± 0.674				4.79 ± 0.432
	Pets & barn animals	2.70 ± 0.396				2.73 ± 0.578				2.11 ± 0.673				4.88 ± 0.338
	Rodents & cockroaches	3.06 ± 0.274				3.80 ± 0.55				2.41 ± 0.486				5.12 ± 0.197
	Pets & barn animals	2.70 ± 0.396				2.73 ± 0.578				2.11 ± 0.673				4.88 ± 0.338
	Pets, rodents & cockroaches	2.88 ± 0.462				2.62 ± 0.748				1.72 ± 0.747				5.08 ± 0.259
	Pets & barn animals	2.70 ± 0.396				2.73 ± 0.578				2.11 ± 0.673				4.88 ± 0.338
	All	2.91 ± 0.468				3.12 ± 0.613				2.24 ± 0.674				4.79 ± 0.432
	Rodents & cockroaches	3.06 ± 0.274				3.80 ± 0.55				2.41 ± 0.486				5.12 ± 0.197
	Pets, rodents & cockroaches	2.88 ± 0.462				2.62 ± 0.748				1.72 ± 0.747				5.08 ± 0.259
	Rodents & cockroaches	3.06 ± 0.274				3.80 ± 0.55				2.41 ± 0.486				5.12 ± 0.197
	All	2.91 ± 0.468				3.12 ± 0.613				2.24 ± 0.674				4.79 ± 0.432
	Pets, rodents & cockroaches	2.88 ± 0.462				2.62 ± 0.748				1.72 ± 0.747				5.08 ± 0.259
	All	2.91 ± 0.468				3.12 ± 0.613				2.24 ± 0.674				4.79 ± 0.432
Household size	3 or less	2.95 ± 0.434	0.162 ± 0.0797	2.029	0.0942	3.04 ± 0.801	-	-	-	1.95 ± 0.78	0.208 ± 0.378	0.55	0.6098	5.05 ± 0.325	-	-	-
	More than 3	2.74 ± 0.381				2.68 ± 0.777				1.65 ± 0.791				4.85 ± 0.313
Infant age group	1-6 months	2.62 ± 0.339	-0.167 ± 0.0723	-2.311	0.0582	2.40 ± 0.692	-0.6543 ± 0.129	-5.07	< 0.0001 ***	1.73 ± 0.619	-0.04223 ± 0.164	-0.258	0.9641	4.80 ± 0.397	-0.0984 ± 0.0848	-1.161	0.4801
	7-12 months	2.82 ± 0.366				3.12 ± 0.803				1.79 ± 0.835				4.93 ± 0.324
	1-6 months	2.62 ± 0.339	-0.510 ± 0.0763	-6.682	< 0.0001 ****	2.40 ± 0.692	-0.6078 ± 0.138	-4.392	< 0.0001 ***	1.73 ± 0.619	-0.04936 ± 0.174	-0.284	0.9567	4.80 ± 0.397	-0.1937 ± 0.0876	-2.211	0.0755
	13-18 months	3.15 ± 0.376				3.03 ± 0.712				1.80 ± 0.955				5.03 ± 0.245
	7-12 months	2.82 ± 0.366	-0.343 ± 0.0790	-4.336	< 0.0001 ****	3.12 ± 0.803	0.0465 ± 0.139	0.335	0.9402	1.79 ± 0.835	-0.00714 ± 0.176	-0.041	0.9991	4.93 ± 0.324	-0.0953 ± 0.0762	-1.251	0.4273
	13-18 months	3.15 ± 0.376				3.03 ± 0.712				1.80 ± 0.955				5.03 ± 0.245

## Sheet: S4
Variables	Response	Bacterial taxonomic dispersion				Eukaryotic taxonomic dispersion				Fungal taxonomic dispersion				Bacterial functional dispersion
	Model (all variables):	R2m = 0.08, R2c = 0.25; AIC = - 66.99				R2m = 0.06, R2c = 0.06; AIC = -284.66				R2m = 0.07, R2c = 0.07; AIC = -206.34				R2m = 0.08, R2c = 0.22; AIC = -241.4
	Selected model:	.~ mode of birth + weaning age + household + infants' age + sex + (1|infant identity); R2m = 0.07, R2c = 0.13; AIC: -75.47				.~ mode of birth + weaning age + infants' age + (1|infant identity); R2m = 0.06, R2c = 0.06; AIC: -315.15				.~ mode of birth + weaning age + household size + sex + infants' age + (1|infant identity); R2m = 0.05, R2c = 0.05; AIC: -217.5				.~ mode of birth + weaning age + household size + sex + infants' age + (1|infant identity); R2m = 0.07, R2c = 0.12; AIC: -252.97
	Levels	Distance (mean ± SD)	ΔEMM ± SE	t.ratio	adjusted-P	Distance (mean ± SD)	ΔEMM ± SE	t.ratio	adjusted-P	Distance (mean ± SD)	ΔEMM ± SE	t.ratio	adjusted-P	Distance (mean ± SD)	ΔEMM ± SE	t.ratio	adjusted-P
Mode of birth	Vaginal	0.246 ± 0.14	0.00703 ± 0.0706	0.1	0.928	0.629 ± 0.053	-0.0188 ± 0.01	-1.869	0.1151	0.627 ± 0.07	-0.0268 ± 0.0264	-1.015	0.4137	0.184 ± 0.068	-0.026 ± 0.0321	-0.811	0.4888
	C-section	0.253 ± 0.157				0.611 ± 0.052				0.607 ± 0.077				0.191 ± 0.076
Sex	Female	0.239 ± 0.142	-0.00098 ± 0.0705	-0.014	0.9899	0.627 ± 0.047	-	-	-	0.625 ± 0.068	0.0113 ± 0.0253	0.445	0.7064	0.185 ± 0.071	-0.0331 ± 0.0319	-1.037	0.3932
	Male	0.265 ± 0.156				0.613 ± 0.062				0.608 ± 0.081				0.191 ± 0.074
Weaning age	3rd month	0.225 ± 0.139	-0.0173 ± 0.101	-0.171	0.9841	0.628 ± 0.049	0.01034 ± 0.0110	0.941	0.6427	0.62 ± 0.071	0.00940 ± 0.0380	0.247	0.9674	0.19 ± 0.075	0.05392 ± 0.0459	1.176	0.5513
	4th month	0.236 ± 0.118				0.622 ± 0.061				0.625 ± 0.083				0.179 ± 0.073
	3rd month	0.225 ± 0.139	-0.0718 ± 0.063	-1.139	0.5568	0.628 ± 0.049	0.02017 ± 0.0132	1.524	0.3419	0.62 ± 0.071	-0.00291 ± 0.0252	-0.115	0.9927	0.19 ± 0.075	-0.00801 ± 0.0289	-0.277	0.959
	5th month	0.314 ± 0.187				0.608 ± 0.044				0.602 ± 0.056				0.198 ± 0.064
	4th month	0.236 ± 0.118	-0.0545 ± 0.119	-0.458	0.8949	0.622 ± 0.061	0.00983 ± 0.0137	0.717	0.7632	0.625 ± 0.083	-0.01231 ± 0.0462	-0.267	0.9621	0.179 ± 0.073	-0.06193 ± 0.0543	-1.14	0.5634
	5th month	0.314 ± 0.187				0.608 ± 0.044				0.602 ± 0.056				0.198 ± 0.064
Animal exposure	Only pets	0.234 ± 0.128	-	-	-	0.627 ± 0.052	-	-	-	0.637 ± 0.074	-	-	-	0.191 ± 0.075	-	-	-
	Pets & barn animals	0.216 ± 0.088				0.603 ± 0.07				0.596 ± 0.097				0.163 ± 0.073
	Only pets	0.234 ± 0.128				0.627 ± 0.052				0.637 ± 0.074				0.191 ± 0.075
	Rodents & cockroaches	0.275 ± 0.147				0.614 ± 0.046				0.617 ± 0.054				0.182 ± 0.053
	Only pets	0.234 ± 0.128				0.627 ± 0.052				0.637 ± 0.074				0.191 ± 0.075
	Pets, rodents & cockroaches	0.231 ± 0.145				0.63 ± 0.052				0.612 ± 0.07				0.184 ± 0.074
	Only pets	0.234 ± 0.128				0.627 ± 0.052				0.637 ± 0.074				0.191 ± 0.075
	All	0.341 ± 0.21				0.602 ± 0.043				0.59 ± 0.058				0.21 ± 0.07
	Pets & barn animals	0.216 ± 0.088				0.603 ± 0.07				0.596 ± 0.097				0.163 ± 0.073
	Rodents & cockroaches	0.275 ± 0.147				0.614 ± 0.046				0.617 ± 0.054				0.182 ± 0.053
	Pets & barn animals	0.216 ± 0.088				0.603 ± 0.07				0.596 ± 0.097				0.163 ± 0.073
	Pets, rodents & cockroaches	0.231 ± 0.145				0.63 ± 0.052				0.612 ± 0.07				0.184 ± 0.074
	Pets & barn animals	0.216 ± 0.088				0.603 ± 0.07				0.596 ± 0.097				0.163 ± 0.073
	All	0.341 ± 0.21				0.602 ± 0.043				0.59 ± 0.058				0.21 ± 0.07
	Rodents & cockroaches	0.275 ± 0.147				0.614 ± 0.046				0.617 ± 0.054				0.182 ± 0.053
	Pets, rodents & cockroaches	0.231 ± 0.145				0.63 ± 0.052				0.612 ± 0.07				0.184 ± 0.074
	Rodents & cockroaches	0.275 ± 0.147				0.614 ± 0.046				0.617 ± 0.054				0.182 ± 0.053
	All	0.341 ± 0.21				0.602 ± 0.043				0.59 ± 0.058				0.21 ± 0.07
	Pets, rodents & cockroaches	0.231 ± 0.145				0.63 ± 0.052				0.612 ± 0.07				0.184 ± 0.074
	All	0.341 ± 0.21				0.602 ± 0.043				0.59 ± 0.058				0.21 ± 0.07
Household size	3 or less	0.276 ± 0.175	0.021 ± 0.0905	0.232	0.8327	0.623 ± 0.049	-	-	-	0.61 ± 0.079	-0.029 ± 0.0343	-0.846	0.4757	0.191 ± 0.067	-0.0326 ± 0.0412	-0.791	0.4931
	More than 3	0.229 ± 0.121				0.621 ± 0.056				0.624 ± 0.08				0.185 ± 0.076
Infant age group	1-6 months	0.242 ± 0.174	0.0168 ± 0.0305	0.55	0.8468	0.619 ± 0.063	-0.01074 ± 0.0113	-0.95	0.6096	0.61 ± 0.079	-0.01686 ± 0.0161	-1.049	0.548	0.208 ± 0.086	0.02986 ± 0.0147	2.025	0.1106
	7-12 months	0.23 ± 0.143				0.628 ± 0.039				0.626 ± 0.069				0.18 ± 0.056
	1-6 months	0.242 ± 0.174	-0.0396 ± 0.0322	-1.229	0.4383	0.619 ± 0.063	-0.00132 ± 0.0121	-0.109	0.9934	0.61 ± 0.079	-0.01260 ± 0.0171	-0.736	0.7425	0.208 ± 0.086	0.03720 ± 0.0155	2.404	< 0.05 *
	13-18 months	0.283 ± 0.105				0.619 ± 0.054				0.621 ± 0.071				0.17 ± 0.063
	7-12 months	0.23 ± 0.143	-0.0563 ± 0.0334	-1.688	0.2139	0.628 ± 0.039	0.00941 ± 0.0122	0.775	0.7193	0.626 ± 0.069	0.00425 ± 0.0173	0.246	0.9672	0.18 ± 0.056	0.00734 ± 0.0158	0.464	0.8881
	13-18 months	0.283 ± 0.105				0.619 ± 0.054				0.621 ± 0.071				0.17 ± 0.063

## Sheet: S5.A
no.	SGB	Infant age group	Coeficience	Standard error	pval	qval	Signifcance	Phylum	Family	Genus	Species	Mean relative abundance (%)
												1-6 Months	7-12 Months	13-18 Months
Reference Factor: 1-6 Months
1	SGB162	13-18 Months	-1.03736	0.300062	0.000760045	0.00356891	**	Actinomycetota	Actinomycetaceae	Schaalia	Schaalia SGB17153	0.000512638	2.27199e-05	0
2	SGB155	13-18 Months	3.50503	0.693554	1.63434e-06	1.76509e-05	****		Bifidobacteriaceae	Bifidobacterium	Bifidobacterium bifidum	0.0415649	0.0673789	0.0823871
3	SGB156	13-18 Months	3.25349	0.830232	0.000150545	0.000956404	***				Bifidobacterium breve	0.0655363	0.028535	0.0630214
4	SGB62	13-18 Months	6.64219	0.995159	8.77154e-10	4.73663e-08	****				Bifidobacterium catenulatum	0.00160395	0.0534889	0.124389
5	SGB50	13-18 Months	3.40421	0.858272	0.000126412	0.000853283	***				Bifidobacterium pseudocatenulatum	0.0155851	0.0164439	0.017111
6	SGB157	13-18 Months	2.19513	0.72537	0.00305048	0.0122019	*		Coriobacteriaceae	Collinsella	Collinsella aerofaciens	0.00473153	0.0059241	0.00604145
7	SGB158	7-12 Months	2.06172	0.841818	0.0158049	0.0461332	*	Bacillota	Enterococcaceae	Enterococcus	Enterococcus avium	0.00133478	0.00622994	0.00323635
8	SGB259	7-12 Months	1.75918	0.626335	0.00583655	0.0203338	*				Enterococcus faecium	0.00409232	0.00572233	0.011229
9	SGB699	13-18 Months	1.07983	0.299989	0.000468414	0.00229948	**		Erysipelotrichaceae	Faecalibacillus	Faecalibacillus intestinalis	0.000174836	0.000641866	0.00127418
10	SGB629	13-18 Months	1.58457	0.27715	8.50988e-08	1.53178e-06	****		Lachnospiraceae	Anaerobutyricum	Anaerobutyricum hallii	0	0.000932079	0.0140533
11	SGB213	13-18 Months	2.31451	0.602695	0.000199509	0.00117176	**				Anaerobutyricum soehngenii	2.86357e-05	0.00786136	0.00585334
12	SGB302	13-18 Months	1.80719	0.373554	3.99587e-06	3.59628e-05	****			Anaerostipes	Anaerostipes hadrus	7.27108e-05	0.00167703	0.00781767
13	SGB638	13-18 Months	2.65955	0.46515	8.50465e-08	1.53178e-06	****			Blautia	Blautia obeum	0	0.000272415	0.00555309
14	SGB55	13-18 Months	4.66823	0.877644	5.10239e-07	6.88822e-06	****				Blautia wexlerae	0.00473761	0.0312337	0.038423
15	SGB290	13-18 Months	3.90869	0.496283	1.99126e-12	2.15056e-10	****			Dorea	Dorea formicigenerans	0	0.000934981	0.0038653
16	SGB240	13-18 Months	1.52631	0.328217	8.82737e-06	7.33351e-05	****				Dorea longicatena	0.000241256	0.0051642	0.00929773
17	SGB662	13-18 Months	2.83519	0.436546	2.08272e-09	7.4978e-08	****			Fusicatenibacter	Fusicatenibacter saccharivorans	7.31514e-06	0.00212583	0.00936291
18	SGB54	13-18 Months	3.96399	0.75321	6.10076e-07	7.32091e-06	****			Mediterraneibacter	Mediterraneibacter faecis	0.000529879	0.0043023	0.0162242
19	SGB52	13-18 Months	-1.61693	0.584216	0.00655585	0.022126	*			Lacticaseibacillus	Lacticaseibacillus rhamnosus	0.00262018	0.0020638	0.000705401
20	SGB682	13-18 Months	1.62335	0.294429	2.16567e-07	3.34132e-06	****			Ligilactobacillus	Ligilactobacillus ruminis	0	0.00230104	0.015732
21	SGB289	13-18 Months	1.7022	0.349035	3.41277e-06	3.35072e-05	****			Limosilactobacillus	Limosilactobacillus mucosae	0	0.00115758	0.0079586
22	SGB772	13-18 Months	2.56038	0.431812	3.15891e-08	8.52906e-07	****			Faecalibacterium	Faecalibacterium prausnitzii	7.53249e-05	0.000427564	0.00627334
23	SGB64	13-18 Months	2.14838	0.562918	0.000218205	0.00117831	**		Peptostreptococcaceae	Intestinibacter	Intestinibacter bartlettii	1.91369e-06	0.000245244	0.00276884
24	SGB130	13-18 Months	-1.37854	0.458839	0.00322507	0.0124396	*		Staphylococcaceae	Staphylococcus	Staphylococcus epidermidis	0.00120314	0.000449002	0
25	SGB95	13-18 Months	-1.19026	0.413827	0.00474531	0.0170831	*				Staphylococcus hominis	0.0108897	0.00128165	0
26	SGB206	7-12 Months	1.87323	0.613298	0.00280137	0.0116365	*		Streptococcaceae	Streptococcus	Streptococcus gallolyticus	0.00147778	0.027718	0.00481315
27	SGB65	7-12 Months	-1.31313	0.479924	0.00718241	0.0235061	*				Streptococcus parasanguinis	0.00253045	0.000194058	0.000305574
28	SGB217	13-18 Months	-0.897365	0.337031	0.008792	0.0279275	*				Streptococcus peroris	0.000278434	2.67949e-05	4.14016e-06
29	SGB58	7-12 Months	-2.08312	0.491673	4.5834e-05	0.000353576	***				Streptococcus salivarius	0.00605911	0.000830396	0.00252741
30	SGB92	7-12 Months	-1.67535	0.658232	0.0122194	0.0366583	*	Pseudomonadota	Enterobacteriaceae	Klebsiella	Klebsiella pneumoniae	0.0122299	0.000467152	0.00376771
Reference Factor: 7-12 Months
1	SGB162	1-6 Months	0.875953	0.284851	0.00262008	0.0166452	*	Actinomycetota	Actinomycetaceae	Schaalia	Schaalia SGB17153	0.000512638	2.27199e-05	0
2	SGB155	1-6 Months	-2.65277	0.657159	9.77915e-05	0.0011735	**		Bifidobacteriaceae	Bifidobacterium	Bifidobacterium bifidum	0.0415649	0.0673789	0.0823871
3	SGB62	13-18 Months	3.70327	1.03053	0.000478354	0.00430519	**				Bifidobacterium catenulatum	0.00160395	0.0534889	0.124389
4	SGB50	13-18 Months	3.0775	0.888916	0.000749756	0.00622874	**				Bifidobacterium pseudocatenulatum	0.0155851	0.0164439	0.017111
5	SGB259	1-6 Months	-1.75918	0.626335	0.00583655	0.0300165	*	Bacillota	Enterococcaceae	Enterococcus	Enterococcus faecium	0.00409232	0.00572233	0.011229
6	SGB699	13-18 Months	0.84509	0.31061	0.00750316	0.0352322	*		Erysipelotrichaceae	Faecalibacillus	Faecalibacillus intestinalis	0.000174836	0.000641866	0.00127418
7	SGB629	13-18 Months	1.35891	0.287085	6.2633e-06	0.000250332	***		Lachnospiraceae	Anaerobutyricum	Anaerobutyricum hallii	0	0.000932079	0.0140533
8	SGB213	1-6 Months	-1.70509	0.571775	0.00348455	0.0198069	*				Anaerobutyricum soehngenii	2.86357e-05	0.00786136	0.00585334
9	SGB302	13-18 Months	1.19564	0.386587	0.0024714	0.0166452	*			Anaerostipes	Anaerostipes hadrus	7.27108e-05	0.00167703	0.00781767
10	SGB638	13-18 Months	2.07735	0.481813	3.41108e-05	0.000736794	***			Blautia	Blautia obeum	0	0.000272415	0.00555309
11	SGB55	1-6 Months	-3.02757	0.831909	0.000409317	0.00401875	**				Blautia wexlerae	0.00473761	0.0312337	0.038423
12	SGB290	13-18 Months	2.10606	0.514093	7.78471e-05	0.0011735	**			Dorea	Dorea formicigenerans	0	0.000934981	0.0038653
13	SGB240	1-6 Months	-0.815044	0.311031	0.00995697	0.0448064	*				Dorea longicatena	0.000241256	0.0051642	0.00929773
14	SGB662	13-18 Months	2.27436	0.451963	1.75612e-06	0.000189661	***			Fusicatenibacter	Fusicatenibacter saccharivorans	7.31514e-06	0.00212583	0.00936291
15	SGB54	13-18 Months	3.13999	0.778924	9.66087e-05	0.0011735	**			Mediterraneibacter	Mediterraneibacter faecis	0.000529879	0.0043023	0.0162242
16	SGB682	13-18 Months	1.37364	0.305013	1.60276e-05	0.000432746	***			Ligilactobacillus	Ligilactobacillus ruminis	0	0.00230104	0.0157319
17	SGB289	13-18 Months	1.16884	0.361356	0.00158062	0.0121934	*			Limosilactobacillus	Limosilactobacillus mucosae	0	0.00115758	0.0079586
18	SGB772	13-18 Months	2.10494	0.447198	6.95367e-06	0.000250332	***		Oscillospiraceae	Faecalibacterium	Faecalibacterium prausnitzii	7.53249e-05	0.000427564	0.00627334
19	SGB206	1-6 Months	-1.87323	0.613298	0.00280137	0.0168082	*		Streptococcaceae	Streptococcus	Streptococcus gallolyticus	0.00147778	0.027718	0.00481315
20	SGB65	1-6 Months	1.31313	0.479924	0.00718241	0.0352322	*				Streptococcus parasanguinis	0.00253045	0.000194058	0.000305574
21	SGB58	1-6 Months	2.08312	0.491673	4.5834e-05	0.000825012	***				Streptococcus salivarius	0.00605911	0.000830396	0.00252741
22	SGB300	13-18 Months	-1.55006	0.537737	0.00469959	0.0253778	*		Veillonellaceae	Veillonella	Veillonella seminalis	0.000620288	0.00564708	0.000536822
Reference Factor: 13-18 Months
1	SGB162	1-6 Months	1.03736	0.300062	0.000760045	0.0029316	**	Actinomycetota	Actinomycetaceae	Schaalia	Schaalia SGB17153	0.000512638	2.27199e-05	0
2	SGB155	1-6 Months	-3.50503	0.693554	1.63434e-06	1.72419e-05	****		Bifidobacteriaceae	Bifidobacterium	Bifidobacterium bifidum	0.0415649	0.0673789	0.0823871
3	SGB156	1-6 Months	-3.25349	0.830232	0.000150545	0.000739039	***				Bifidobacterium breve	0.0655363	0.028535	0.0630214
4	SGB156	7-12 Months	-2.14545	0.859823	0.0139839	0.0397438	*				Bifidobacterium breve	0.0655363	0.028535	0.0630214
5	SGB62	1-6 Months	-6.64219	0.995159	8.77154e-10	4.73663e-08	****				Bifidobacterium catenulatum	0.00160395	0.0534889	0.124389
6	SGB62	7-12 Months	-3.70327	1.03053	0.000478354	0.00198701	**				Bifidobacterium catenulatum	0.00160395	0.0534889	0.124389
7	SGB50	1-6 Months	-3.40421	0.858272	0.000126412	0.00065012	***				Bifidobacterium pseudocatenulatum	0.0155851	0.0164439	0.017111
8	SGB50	7-12 Months	-3.0775	0.888916	0.000749756	0.0029316	**				Bifidobacterium pseudocatenulatum	0.0155851	0.0164439	0.017111
9	SGB157	1-6 Months	-2.19513	0.72537	0.00305048	0.0106275	*		Coriobacteriaceae	Collinsella	Collinsella aerofaciens	0.00473153	0.0059241	0.00604145
10	SGB699	1-6 Months	-1.07983	0.299989	0.000468414	0.00198701	**	Bacillota	Erysipelotrichaceae	Faecalibacillus	Faecalibacillus intestinalis	0.000174836	0.000641866	0.00127418
11	SGB699	7-12 Months	-0.84509	0.31061	0.00750316	0.0225095	*				Faecalibacillus intestinalis	0.000174836	0.000641866	0.00127418
12	SGB629	1-6 Months	-1.58457	0.27715	8.50988e-08	1.53178e-06	****		Lachnospiraceae	Anaerobutyricum	Anaerobutyricum hallii	0	0.000932079	0.0140533
13	SGB629	7-12 Months	-1.35891	0.287085	6.2633e-06	4.83169e-05	****				Anaerobutyricum hallii	0	0.000932079	0.0140533
14	SGB213	1-6 Months	-2.31451	0.602695	0.000199509	0.000936825	***				Anaerobutyricum soehngenii	2.86357e-05	0.00786136	0.00585334
15	SGB302	1-6 Months	-1.80719	0.373554	3.99587e-06	3.31965e-05	****			Anaerostipes	Anaerostipes hadrus	7.27108e-05	0.00167703	0.00781767
16	SGB302	7-12 Months	-1.19564	0.386587	0.0024714	0.00889706	**				Anaerostipes hadrus	7.27108e-05	0.00167703	0.00781767
17	SGB638	1-6 Months	-2.65955	0.46515	8.50465e-08	1.53178e-06	****			Blautia	Blautia obeum	0	0.000272415	0.00555309
18	SGB638	7-12 Months	-2.07735	0.481813	3.41108e-05	0.000204665	***				Blautia obeum	0	0.000272415	0.00555309
19	SGB55	1-6 Months	-4.66823	0.877644	5.10239e-07	6.88822e-06	****				Blautia wexlerae	0.00473761	0.0312337	0.038423
20	SGB290	1-6 Months	-3.90869	0.496283	1.99126e-12	2.15056e-10	****			Dorea	Dorea formicigenerans	0	0.000934981	0.0038653
21	SGB290	7-12 Months	-2.10606	0.514093	7.78471e-05	0.000442499	***				Dorea formicigenerans	0	0.000934981	0.0038653
22	SGB240	1-6 Months	-1.52631	0.328217	8.82737e-06	5.95848e-05	****				Dorea longicatena	0.000241256	0.0051642	0.00929773
23	SGB662	1-6 Months	-2.83519	0.436546	2.08272e-09	7.4978e-08	****			Fusicatenibacter	Fusicatenibacter saccharivorans	7.31514e-06	0.00212583	0.00936291
24	SGB662	7-12 Months	-2.27436	0.451963	1.75612e-06	1.72419e-05	****				Fusicatenibacter saccharivorans	7.31514e-06	0.00212583	0.00936291
25	SGB54	1-6 Months	-3.96399	0.75321	6.10076e-07	7.32091e-06	****			Mediterraneibacter	Mediterraneibacter faecis	0.000529879	0.0043023	0.0162242
26	SGB54	7-12 Months	-3.13999	0.778924	9.66087e-05	0.000521687	***				Mediterraneibacter faecis	0.000529879	0.0043023	0.0162242
27	SGB52	1-6 Months	1.61693	0.584216	0.00655585	0.0202295	*			Lacticaseibacillus	Lacticaseibacillus rhamnosus	0.00262018	0.0020638	0.000705401
28	SGB682	1-6 Months	-1.62335	0.294429	2.16567e-07	3.34132e-06	****			Ligilactobacillus	Ligilactobacillus ruminis	0	0.00230104	0.015732
29	SGB682	7-12 Months	-1.37364	0.305013	1.60276e-05	0.000101823	***				Ligilactobacillus ruminis	0	0.00230104	0.015732
30	SGB289	1-6 Months	-1.7022	0.349035	3.41277e-06	3.07149e-05	****			Limosilactobacillus	Limosilactobacillus mucosae	0	0.00115758	0.0079586
31	SGB289	7-12 Months	-1.16884	0.361356	0.00158062	0.00588645	**				Limosilactobacillus mucosae	0	0.00115758	0.0079586
32	SGB772	1-6 Months	-2.56038	0.431812	3.15891e-08	8.52906e-07	****		Oscillospiraceae	Faecalibacterium	Faecalibacterium prausnitzii	7.53249e-05	0.000427564	0.00627334
33	SGB772	7-12 Months	-2.10494	0.447198	6.95367e-06	5.00664e-05	****				Faecalibacterium prausnitzii	7.53249e-05	0.000427564	0.00627334
34	SGB64	1-6 Months	-2.14838	0.562918	0.000218205	0.000981925	***		Peptostreptococcaceae	Intestinibacter	Intestinibacter bartlettii	1.91369e-06	0.000245244	0.00276884
35	SGB130	1-6 Months	1.37854	0.458839	0.00322507	0.0108846	*		Staphylococcaceae	Staphylococcusz	Staphylococcus epidermidis	0.00120314	0.000449002	0
36	SGB95	1-6 Months	1.19026	0.413827	0.00474531	0.0150733	*				Staphylococcus hominis	0.0108897	0.00128165	0
37	SGB217	1-6 Months	0.897365	0.337031	0.008792	0.0256631	*		Streptococcaceae	Streptococcus	Streptococcus peroris	0.000278434	2.67949e-05	4.14016e-06
38	SGB58	1-6 Months	1.25571	0.518655	0.0170248	0.0471456	*				Streptococcus salivarius	0.00605911	0.000830396	0.00252741
39	SGB300	7-12 Months	1.55006	0.537737	0.00469959	0.0150733	*		Veillonellaceae	Veillonella	Veillonella seminalis	0.000620288	0.00564708	0.000536822

## Sheet: S5.B
no.	ASV	Infant age group	Coeficience	Standard error	pval	qval	Signifcance	Supergroup	Family	Genus	Mean relative abundance (%)
											1-6 Months	7-12 Months	13-18 Months
Reference Factor: 1-6 Months
1	ASV49	13-18 Months	3.13462	0.966202	0.00154659	0.0139193	*	Archaeplastida	UA_Chloroplastida	UA_Chloroplastida	0.00118343	0.0300082	0.0458557
2	ASV80	13-18 Months	1.36023	0.396016	0.00081912	0.0088465	**	Opisthokonta	Debaryomycetaceae	Kurtzmaniella Candida clade	0.00189459	0.000307749	0.0147396
3	ASV25	13-18 Months	-5.91387	1.03113	8.62345e-08	4.65667e-06	****		Malasseziaceae	Malassezia	0.219547	0.0415114	0.00782078
4	ASV25	7-12 Months	-4.97993	0.963569	1.07306e-06	2.89726e-05	****				0.219547	0.0415114	0.00782078
5	ASV6	13-18 Months	5.22226	1.78691	0.00416282	0.0321132	*		Saccharomycetaceae	Saccharomyces	0.0166604	0.0857759	0.081675
6	ASV6	7-12 Months	5.98267	1.67811	0.000526206	0.00744126	**				0.0166604	0.0857759	0.081675
7	ASV5	7-12 Months	7.16398	2.01311	0.000551205	0.00744126	**		UA_Opisthokonta	UA_Opisthokonta	0.045531	0.165316	0.0750652
Reference Factor: 7-12 Months
1	ASV80	13-18 Months	1.48447	0.398018	0.000296162	0.00744126	**	Opisthokonta	Debaryomycetaceae	Kurtzmaniella Candida clade	0.00189459	0.000307749	0.0147396
2	ASV25	1-6 Months	4.97993	0.963569	1.07306e-06	5.79453e-05	****		Malasseziaceae	Malassezia	0.219547	0.0415114	0.00782078
3	ASV6	1-6 Months	-5.98267	1.67811	0.000526206	0.00744126	**		Saccharomycetaceae	Saccharomyces	0.0166604	0.0857759	0.081675
4	ASV5	1-6 Months	-7.16398	2.01311	0.000551205	0.00744126	**		UA_Opisthokonta	UA_Opisthokonta	0.045531	0.165316	0.0750652
Reference Factor: 13-18 Months
1	ASV49	1-6 Months	-3.13462	0.966202	0.00154659	0.020879	*	Archaeplastida	UA_Chloroplastida	UA_Chloroplastida	0.00118343	0.0300082	0.0458557
2	ASV80	1-6 Months	-1.36023	0.396016	0.00081912	0.0147442	*	Opisthokonta	Debaryomycetaceae	Kurtzmaniella Candida clade	0.00189459	0.000307749	0.0147396
3	ASV80	7-12 Months	-1.48447	0.398018	0.000296162	0.00799637	**				0.00189459	0.000307749	0.0147396
4	ASV25	1-6 Months	5.91387	1.03113	8.62345e-08	4.65667e-06	****		Malasseziaceae	Malassezia	0.219547	0.0415114	0.00782078
5	ASV6	1-6 Months	-5.22226	1.78691	0.00416282	0.0449584	*		Saccharomycetaceae	Saccharomyces	0.0166604	0.0857759	0.081675

## Sheet: S5.C
no.	Pathway	Infant age group	Coeficience	Standard error	pval	qval	Significance
Reference Factor: 1-6 Months
1	ANAEROFRUCAT.PWY..homolactic.fermentation	13-18 Months	1.03995	0.288736	0.000460734	0.00525945	**
2	ANAGLYCOLYSIS.PWY..glycolysis.III..from.glucose.	13-18 Months	0.575274	0.128371	1.71454e-05	0.000481877	***
3	ANAGLYCOLYSIS.PWY..glycolysis.III..from.glucose.	7-12 Months	0.357294	0.122391	0.00419657	0.0308302	*
4	ARGSYN.PWY..L.arginine.biosynthesis.I..via.L.ornithine.	13-18 Months	-0.222649	0.0792598	0.00576068	0.040298	*
5	BRANCHED.CHAIN.AA.SYN.PWY..superpathway.of.branched.chain.amino.acid.biosynthesis	13-18 Months	-0.239666	0.0733502	0.00141434	0.0123756	*
6	CALVIN.PWY..Calvin.Benson.Bassham.cycle	13-18 Months	1.16504	0.284822	7.82631e-05	0.00148901	**
7	CENTFERM.PWY..pyruvate.fermentation.to.butanoate	13-18 Months	0.888864	0.243708	0.000392831	0.0047927	**
8	COBALSYN.PWY..superpathway.of.adenosylcobalamin.salvage.from.cobinamide.I	13-18 Months	1.53953	0.413952	0.000305913	0.00391357	**
9	DENOVOPURINE2.PWY..superpathway.of.purine.nucleotides.de.novo.biosynthesis.II	7-12 Months	-0.829543	0.213941	0.000172889	0.00260185	**
10	FASYN.ELONG.PWY..fatty.acid.elongation....saturated	13-18 Months	-0.517963	0.132519	0.000153851	0.00248168	**
11	FASYN.INITIAL.PWY..superpathway.of.fatty.acid.biosynthesis.initiation..E..coli.	7-12 Months	0.981997	0.301718	0.0014793	0.0127633	*
12	GLUCONEO.PWY..gluconeogenesis.I	13-18 Months	1.08951	0.387312	0.00573632	0.040298	*
13	GLYCOLYSIS..glycolysis.I..from.glucose.6.phosphate.	13-18 Months	0.945419	0.263669	0.000487377	0.00531814	**
14	HSERMETANA.PWY..L.methionine.biosynthesis.III	13-18 Months	0.724018	0.209745	0.00076983	0.00751597	**
15	ILEUSYN.PWY..L.isoleucine.biosynthesis.I..from.threonine.	13-18 Months	-0.234218	0.0710038	0.00127773	0.0115619	*
16	LACTOSECAT.PWY..lactose.and.galactose.degradation.I	13-18 Months	1.49927	0.387491	0.000178833	0.00260185	**
17	METH.ACETATE.PWY..methanogenesis.from.acetate	13-18 Months	1.98154	0.379111	7.38745e-07	7.21448e-05	****
18	METH.ACETATE.PWY..methanogenesis.from.acetate	7-12 Months	1.26153	0.361492	0.000677308	0.00679139	**
19	NONOXIPENT.PWY..pentose.phosphate.pathway..non.oxidative.branch..I	13-18 Months	0.778109	0.188576	6.65312e-05	0.00129911	**
20	NONOXIPENT.PWY..pentose.phosphate.pathway..non.oxidative.branch..I	7-12 Months	0.643372	0.179906	0.00049542	0.00532756	**
21	P164.PWY..purine.nucleobases.degradation.I..anaerobic.	13-18 Months	2.27633	0.432743	6.34471e-07	7.21448e-05	****
22	P164.PWY..purine.nucleobases.degradation.I..anaerobic.	7-12 Months	1.5965	0.412708	0.000178491	0.00260185	**
23	P41.PWY..pyruvate.fermentation.to.acetate.and..S..lactate.I	13-18 Months	-0.276234	0.0880654	0.00212729	0.0175383	*
24	P621.PWY..nylon.6.oligomer.degradation	13-18 Months	1.42962	0.32845	2.86079e-05	0.000624326	***
25	PANTO.PWY..phosphopantothenate.biosynthesis.I	13-18 Months	1.86275	0.359141	8.75071e-07	7.21448e-05	****
26	PANTO.PWY..phosphopantothenate.biosynthesis.I	7-12 Months	1.24589	0.342569	0.000407487	0.00480668	**
27	PANTOSYN.PWY..superpathway.of.coenzyme.A.biosynthesis.I..bacteria.	13-18 Months	1.82861	0.33503	2.60371e-07	5.00157e-05	****
28	PANTOSYN.PWY..superpathway.of.coenzyme.A.biosynthesis.I..bacteria.	7-12 Months	1.24073	0.319585	0.000169261	0.00260185	**
29	PENTOSE.P.PWY..pentose.phosphate.pathway	7-12 Months	0.611345	0.161518	0.000241211	0.00325415	**
30	PENTOSE.P.PWY..pentose.phosphate.pathway	13-18 Months	0.529221	0.169344	0.00222718	0.0181601	*
31	PROTOCATECHUATE.ORTHO.CLEAVAGE.PWY..protocatechuate.degradation.II..ortho.cleavage.pathway.	7-12 Months	-0.702566	0.209985	0.00109423	0.010149	*
32	PRPP.PWY..superpathway.of.histidine..purine..and.pyrimidine.biosynthesis	7-12 Months	-0.648816	0.18662	0.000706087	0.00698556	**
33	PWY.1042..glycolysis.IV	13-18 Months	1.01652	0.211396	4.48316e-06	0.000203179	***
34	PWY.1861..formaldehyde.assimilation.II..assimilatory.RuMP.Cycle.	13-18 Months	1.61309	0.453334	0.000536347	0.00568528	**
35	PWY.1861..formaldehyde.assimilation.II..assimilatory.RuMP.Cycle.	7-12 Months	1.17913	0.432261	0.00733837	0.0486167	*
36	PWY.241..C4.photosynthetic.carbon.assimilation.cycle..NADP.ME.type	13-18 Months	1.53806	0.437105	0.000611794	0.00637756	**
37	PWY.2942..L.lysine.biosynthesis.III	13-18 Months	-0.258652	0.0952075	0.00756582	0.048816	*
38	PWY.3001..superpathway.of.L.isoleucine.biosynthesis.I	13-18 Months	-0.27916	0.0798763	0.000655206	0.00665976	**
39	PWY.3801..sucrose.degradation.II..sucrose.synthase.	7-12 Months	-0.569145	0.179906	0.00197034	0.0166136	*
40	PWY.4041...gamma..glutamyl.cycle	13-18 Months	-0.806734	0.162773	2.36529e-06	0.00012536	***
41	PWY.5100..pyruvate.fermentation.to.acetate.and.lactate.II	13-18 Months	-0.276234	0.0880654	0.00212729	0.0175383	*
42	PWY.5103..L.isoleucine.biosynthesis.III	13-18 Months	-0.242019	0.0739207	0.00138418	0.0123742	*
43	PWY.5384..sucrose.degradation.IV..sucrose.phosphorylase.	13-18 Months	-0.354534	0.125462	0.00548538	0.0391361	*
44	PWY.5484..glycolysis.II..from.fructose.6.phosphate.	13-18 Months	1.09723	0.30568	0.000480756	0.00531814	**
45	PWY.5667..CDP.diacylglycerol.biosynthesis.I	13-18 Months	1.18141	0.257272	1.08994e-05	0.000351623	***
46	PWY.5695..inosine.5.phosphate.degradation	13-18 Months	0.857997	0.213834	0.000105091	0.00194943	**
47	PWY.5973..cis.vaccenate.biosynthesis	13-18 Months	0.777887	0.229797	0.000964547	0.00917556	**
48	PWY.5989..stearate.biosynthesis.II..bacteria.and.plants.	13-18 Months	0.757809	0.256494	0.00376529	0.0279384	*
49	PWY.6122..5.aminoimidazole.ribonucleotide.biosynthesis.II	13-18 Months	-0.180151	0.066303	0.00751281	0.048816	*
50	PWY.6123..inosine.5.phosphate.biosynthesis.I	13-18 Months	0.946044	0.198478	5.34654e-06	0.000220396	***
51	PWY.6124..inosine.5.phosphate.biosynthesis.II	13-18 Months	1.11587	0.214918	8.67964e-07	7.21448e-05	****
52	PWY.6126..superpathway.of.adenosine.nucleotides.de.novo.biosynthesis.II	13-18 Months	0.91825	0.280992	0.00141769	0.0123756	*
53	PWY.621..sucrose.degradation.III..sucrose.invertase.	13-18 Months	-0.600041	0.140104	3.72302e-05	0.000746617	***
54	PWY.622..starch.biosynthesis	7-12 Months	0.872366	0.270431	0.00162034	0.0138195	*
55	PWY.6270..isoprene.biosynthesis.I	13-18 Months	1.04068	0.187827	1.81207e-07	5.00157e-05	****
56	PWY.6270..isoprene.biosynthesis.I	7-12 Months	0.509658	0.179136	0.00522379	0.0376316	*
57	PWY.6277..superpathway.of.5.aminoimidazole.ribonucleotide.biosynthesis	13-18 Months	-0.180151	0.066303	0.00751281	0.048816	*
58	PWY.6282..palmitoleate.biosynthesis.I..from..5Z..dodec.5.enoate.	13-18 Months	-0.531397	0.134588	0.000132994	0.00224276	**
59	PWY.6292..superpathway.of.L.cysteine.biosynthesis..mammalian.	13-18 Months	1.25197	0.447529	0.00599156	0.0407866	*
60	PWY.6317..D.galactose.degradation.I..Leloir.pathway.	13-18 Months	-0.314127	0.104446	0.00320343	0.0247599	*
61	PWY.6435..4.hydroxybenzoate.biosynthesis.III..plants.	13-18 Months	2.24954	0.336841	7.66745e-10	5.68925e-07	****
62	PWY.6470..peptidoglycan.biosynthesis.V...beta..lactam.resistance.	13-18 Months	1.50134	0.337399	1.93757e-05	0.000481877	***
63	PWY.6527..stachyose.degradation	13-18 Months	-0.284779	0.101526	0.00586548	0.040298	*
64	PWY.6549..L.glutamine.biosynthesis.III	13-18 Months	1.52272	0.354756	3.5992e-05	0.000741835	***
65	PWY.6590..superpathway.of.Clostridium.acetobutylicum.acidogenic.fermentation	13-18 Months	0.881721	0.241806	0.000394009	0.0047927	**
66	PWY.6608..guanosine.nucleotides.degradation.III	13-18 Months	1.37051	0.44167	0.00238849	0.0190566	*
67	PWY.6609..adenine.and.adenosine.salvage.III	13-18 Months	1.44959	0.283904	1.26376e-06	9.37709e-05	****
68	PWY.6700..queuosine.biosynthesis.I..de.novo.	13-18 Months	1.58198	0.30414	8.35172e-07	7.21448e-05	****
69	PWY.6731..starch.degradation.III	13-18 Months	1.64053	0.552394	0.00356828	0.026744	*
70	PWY.6823..molybdopterin.biosynthesis	13-18 Months	1.77105	0.39684	1.83874e-05	0.000481877	***
71	PWY.6897..thiamine.diphosphate.salvage.II	13-18 Months	1.44963	0.292294	2.23569e-06	0.00012536	***
72	PWY.6897..thiamine.diphosphate.salvage.II	7-12 Months	0.769813	0.278856	0.00663116	0.0447302	*
73	PWY.6901..superpathway.of.glucose.and.xylose.degradation	13-18 Months	1.26656	0.288476	2.4581e-05	0.000552699	***
74	PWY.6902..chitin.degradation.II..Vibrio.	13-18 Months	1.71333	0.457742	0.000281241	0.00366107	**
75	PWY.6936..seleno.amino.acid.biosynthesis..plants.	13-18 Months	0.966327	0.256526	0.000258122	0.00342012	**
76	PWY.7111..pyruvate.fermentation.to.isobutanol..engineered.	13-18 Months	-0.352634	0.079872	2.21154e-05	0.000529344	***
77	PWY.7117..C4.photosynthetic.carbon.assimilation.cycle..PEPCK.type	13-18 Months	0.908296	0.265508	0.000854476	0.00823404	**
78	PWY.7187..pyrimidine.deoxyribonucleotides.de.novo.biosynthesis.II	7-12 Months	-1.01937	0.258007	0.000131705	0.00224276	**
79	PWY.7196..superpathway.of.pyrimidine.ribonucleosides.salvage	13-18 Months	0.869499	0.171287	1.41153e-06	9.52139e-05	****
80	PWY.7199..pyrimidine.deoxyribonucleosides.salvage	13-18 Months	0.972826	0.325726	0.00342231	0.0259118	*
81	PWY.7208..superpathway.of.pyrimidine.nucleobases.salvage	13-18 Months	0.791572	0.288269	0.0069743	0.046621	*
82	PWY.7229..superpathway.of.adenosine.nucleotides.de.novo.biosynthesis.I	13-18 Months	1.00517	0.270716	0.000313422	0.00394168	**
83	PWY.7234..inosine.5.phosphate.biosynthesis.III	13-18 Months	1.30223	0.275401	6.25033e-06	0.000244092	***
84	PWY.7237..myo...chiro..and.scyllo.inositol.degradation	13-18 Months	1.51614	0.497373	0.00282716	0.0223165	*
85	PWY.7328..superpathway.of.UDP.glucose.derived.O.antigen.building.blocks.biosynthesis	13-18 Months	1.94653	0.356821	2.69627e-07	5.00157e-05	****
86	PWY.7328..superpathway.of.UDP.glucose.derived.O.antigen.building.blocks.biosynthesis	7-12 Months	1.33842	0.340228	0.000141026	0.00232536	**
87	PWY.7356..thiamine.diphosphate.salvage.IV..yeast.	13-18 Months	1.72225	0.453789	0.000233204	0.00325415	**
88	PWY.7357..thiamine.phosphate.formation.from.pyrithiamine.and.oxythiamine..yeast.	13-18 Months	0.444094	0.163877	0.0077091	0.0493116	*
89	PWY.7392..taxadiene.biosynthesis..engineered.	7-12 Months	-0.952225	0.31818	0.00335631	0.025674	*
90	PWY.7456...beta...1.4..mannan.degradation	13-18 Months	0.878134	0.188531	7.99538e-06	0.000282503	***
91	PWY.7560..methylerythritol.phosphate.pathway.II	13-18 Months	0.91627	0.18399	2.15061e-06	0.00012536	***
92	PWY.7663..gondoate.biosynthesis..anaerobic.	13-18 Months	-0.360616	0.126365	0.00508525	0.0369927	*
93	PWY.7664..oleate.biosynthesis.IV..anaerobic.	13-18 Months	-0.505462	0.133402	0.000237592	0.00325415	**
94	PWY.7761..NAD.salvage.pathway.II..PNC.IV.cycle.	13-18 Months	1.09065	0.22453	3.63391e-06	0.000179757	***
95	PWY.7790..UMP.biosynthesis.II	13-18 Months	1.0625	0.227442	7.91005e-06	0.000282503	***
96	PWY.7791..UMP.biosynthesis.III	13-18 Months	1.08918	0.226944	4.65504e-06	0.000203179	***
97	PWY.7953..UDP.N.acetylmuramoyl.pentapeptide.biosynthesis.III..meso.diaminopimelate.containing.	13-18 Months	0.822874	0.21093	0.00015881	0.00250718	**
98	PWY.7977..L.methionine.biosynthesis.IV	13-18 Months	1.75833	0.379061	9.05039e-06	0.000305245	***
99	PWY.8178..pentose.phosphate.pathway..non.oxidative.branch..II	13-18 Months	0.907124	0.201006	1.4479e-05	0.000429736	***
100	PWY.8178..pentose.phosphate.pathway..non.oxidative.branch..II	7-12 Months	0.696439	0.191764	0.000408114	0.00480668	**
101	PWY.841..superpathway.of.purine.nucleotides.de.novo.biosynthesis.I	13-18 Months	0.892177	0.264607	0.00100903	0.00947727	**
102	PWY0.1061..superpathway.of.L.alanine.biosynthesis	13-18 Months	-0.66927	0.201623	0.00119184	0.0109178	*
103	PWY0.1296..purine.ribonucleosides.degradation	13-18 Months	1.49249	0.333944	1.79962e-05	0.000481877	***
104	PWY0.1297..superpathway.of.purine.deoxyribonucleosides.degradation	13-18 Months	1.09814	0.305223	0.000467946	0.00526085	**
105	PWY0.1319..CDP.diacylglycerol.biosynthesis.II	13-18 Months	1.17629	0.257483	1.19981e-05	0.000370941	***
106	PWY0.1586..peptidoglycan.maturation..meso.diaminopimelate.containing.	13-18 Months	0.518142	0.184647	0.00585633	0.040298	*
107	PWY0.162..superpathway.of.pyrimidine.ribonucleotides.de.novo.biosynthesis	13-18 Months	0.814069	0.261116	0.00228724	0.0184471	*
108	PWY0.862...5Z..dodecenoate.biosynthesis.I	13-18 Months	-0.488411	0.134617	0.000420093	0.00487046	**
109	PWY66.429..fatty.acid.biosynthesis.initiation..mitochondria.	13-18 Months	0.893683	0.223708	0.000112646	0.00203863	**
110	RHAMCAT.PWY..L.rhamnose.degradation.I	13-18 Months	1.24263	0.460195	0.00788186	0.0499858	*
111	RIBOSYN2.PWY..flavin.biosynthesis.I..bacteria.and.plants.	13-18 Months	1.62176	0.368858	2.3113e-05	0.000535933	***
112	RIBOSYN2.PWY..flavin.biosynthesis.I..bacteria.and.plants.	7-12 Months	1.06256	0.3519	0.00306565	0.0239443	*
113	THRESYN.PWY..superpathway.of.L.threonine.biosynthesis	13-18 Months	-0.306411	0.0807984	0.00023046	0.00325415	**
114	TRNA.CHARGING.PWY..tRNA.charging	13-18 Months	0.780573	0.196847	0.000125284	0.00221335	**
115	UDPNAGSYN.PWY..UDP.N.acetyl.D.glucosamine.biosynthesis.I	13-18 Months	-0.42452	0.0981557	3.07264e-05	0.0006514	***
116	VALSYN.PWY..L.valine.biosynthesis	13-18 Months	-0.240908	0.0685189	0.000618846	0.00637756	**
117	X1CMET2.PWY..folate.transformations.III..E..coli.	13-18 Months	1.43285	0.322071	1.94829e-05	0.000481877	***
Reference Factor: 7-12 Months
1	PWY.7196..superpathway.of.pyrimidine.ribonucleosides.salvage	13-18 Months	0.839337	0.174706	4.48083e-06	0.00332478	**
2	PWY.6435..4.hydroxybenzoate.biosynthesis.III..plants.	13-18 Months	1.55669	0.343475	1.37003e-05	0.00508281	**
3	DENOVOPURINE2.PWY..superpathway.of.purine.nucleotides.de.novo.biosynthesis.II	1-6 Months	0.829543	0.213941	0.000172889	0.0147156	*
4	P164.PWY..purine.nucleobases.degradation.I..anaerobic.	1-6 Months	-1.5965	0.412708	0.000178491	0.0147156	*
5	PANTOSYN.PWY..superpathway.of.coenzyme.A.biosynthesis.I..bacteria.	1-6 Months	-1.24073	0.319585	0.000169261	0.0147156	*
6	PWY.6292..superpathway.of.L.cysteine.biosynthesis..mammalian.	13-18 Months	1.77979	0.456459	0.00015849	0.0147156	*
7	PWY.7187..pyrimidine.deoxyribonucleotides.de.novo.biosynthesis.II	1-6 Months	1.01937	0.258007	0.000131705	0.0147156	*
8	PWY.7328..superpathway.of.UDP.glucose.derived.O.antigen.building.blocks.biosynthesis	1-6 Months	-1.33842	0.340228	0.000141026	0.0147156	*
9	PWY.7456...beta...1.4..mannan.degradation	13-18 Months	0.747782	0.192225	0.00016133	0.0147156	*
10	PENTOSE.P.PWY..pentose.phosphate.pathway	1-6 Months	-0.611345	0.161518	0.000241211	0.0178978	*
11	PANTO.PWY..phosphopantothenate.biosynthesis.I	1-6 Months	-1.24589	0.342569	0.000407487	0.0252351	*
12	PWY.8178..pentose.phosphate.pathway..non.oxidative.branch..II	1-6 Months	-0.696439	0.191764	0.000408114	0.0252351	*
13	NONOXIPENT.PWY..pentose.phosphate.pathway..non.oxidative.branch..I	1-6 Months	-0.643372	0.179906	0.00049542	0.028277	*
14	METH.ACETATE.PWY..methanogenesis.from.acetate	1-6 Months	-1.26153	0.361492	0.000677308	0.0349278	*
15	PRPP.PWY..superpathway.of.histidine..purine..and.pyrimidine.biosynthesis	1-6 Months	0.648816	0.18662	0.000706087	0.0349278	*
16	P621.PWY..nylon.6.oligomer.degradation	13-18 Months	1.13312	0.335339	0.000983482	0.045609	*
17	PROTOCATECHUATE.ORTHO.CLEAVAGE.PWY..protocatechuate.degradation.II..ortho.cleavage.pathway.	1-6 Months	0.702566	0.209985	0.00109423	0.04776	*
Reference Factor: 13-18 Months
1	PWY.6435..4.hydroxybenzoate.biosynthesis.III..plants.	1-6 Months	-2.24954	0.336841	7.66745e-10	5.68925e-07	****
2	PANTOSYN.PWY..superpathway.of.coenzyme.A.biosynthesis.I..bacteria.	1-6 Months	-1.82861	0.33503	2.60371e-07	5.00157e-05	****
3	PWY.6270..isoprene.biosynthesis.I	1-6 Months	-1.04068	0.187827	1.81207e-07	5.00157e-05	****
4	PWY.7328..superpathway.of.UDP.glucose.derived.O.antigen.building.blocks.biosynthesis	1-6 Months	-1.94653	0.356821	2.69627e-07	5.00157e-05	****
5	METH.ACETATE.PWY..methanogenesis.from.acetate	1-6 Months	-1.98154	0.379111	7.38745e-07	7.21448e-05	****
6	P164.PWY..purine.nucleobases.degradation.I..anaerobic.	1-6 Months	-2.27633	0.432743	6.34471e-07	7.21448e-05	****
7	PANTO.PWY..phosphopantothenate.biosynthesis.I	1-6 Months	-1.86275	0.359141	8.75071e-07	7.21448e-05	****
8	PWY.6124..inosine.5.phosphate.biosynthesis.II	1-6 Months	-1.11587	0.214918	8.67964e-07	7.21448e-05	****
9	PWY.6700..queuosine.biosynthesis.I..de.novo.	1-6 Months	-1.58198	0.30414	8.35172e-07	7.21448e-05	****
10	PWY.6609..adenine.and.adenosine.salvage.III	1-6 Months	-1.44959	0.283904	1.26376e-06	9.37709e-05	****
11	PWY.7196..superpathway.of.pyrimidine.ribonucleosides.salvage	1-6 Months	-0.869499	0.171287	1.41153e-06	9.52139e-05	****
12	PWY.4041...gamma..glutamyl.cycle	1-6 Months	0.806734	0.162773	2.36529e-06	0.00012536	***
13	PWY.6897..thiamine.diphosphate.salvage.II	1-6 Months	-1.44963	0.292294	2.23569e-06	0.00012536	***
14	PWY.7560..methylerythritol.phosphate.pathway.II	1-6 Months	-0.91627	0.18399	2.15061e-06	0.00012536	***
15	PWY.7761..NAD.salvage.pathway.II..PNC.IV.cycle.	1-6 Months	-1.09065	0.22453	3.63391e-06	0.000179757	***
16	PWY.1042..glycolysis.IV	1-6 Months	-1.01652	0.211396	4.48316e-06	0.000191891	***
17	PWY.7196..superpathway.of.pyrimidine.ribonucleosides.salvage	7-12 Months	-0.839337	0.174706	4.48083e-06	0.000191891	***
18	PWY.7791..UMP.biosynthesis.III	1-6 Months	-1.08918	0.226944	4.65504e-06	0.000191891	***
19	PWY.6123..inosine.5.phosphate.biosynthesis.I	1-6 Months	-0.946044	0.198478	5.34654e-06	0.000208796	***
20	PWY.7234..inosine.5.phosphate.biosynthesis.III	1-6 Months	-1.30223	0.275401	6.25033e-06	0.000231887	***
21	PWY.7456...beta...1.4..mannan.degradation	1-6 Months	-0.878134	0.188531	7.99538e-06	0.000269662	***
22	PWY.7790..UMP.biosynthesis.II	1-6 Months	-1.0625	0.227442	7.91005e-06	0.000269662	***
23	PWY.7977..L.methionine.biosynthesis.IV	1-6 Months	-1.75833	0.379061	9.05039e-06	0.000291973	***
24	PWY.5667..CDP.diacylglycerol.biosynthesis.I	1-6 Months	-1.18141	0.257272	1.08994e-05	0.000336972	***
25	PWY0.1319..CDP.diacylglycerol.biosynthesis.II	1-6 Months	-1.17629	0.257483	1.19981e-05	0.000356103	***
26	PWY.6435..4.hydroxybenzoate.biosynthesis.III..plants.	7-12 Months	-1.55669	0.343475	1.37003e-05	0.000390986	***
27	PWY.8178..pentose.phosphate.pathway..non.oxidative.branch..II	1-6 Months	-0.907124	0.201006	1.4479e-05	0.000397904	***
28	X1CMET2.PWY..folate.transformations.III..E..coli.	1-6 Months	-1.43285	0.322071	1.94829e-05	0.000451759	***
29	ANAGLYCOLYSIS.PWY..glycolysis.III..from.glucose.	1-6 Months	-0.575274	0.128371	1.71454e-05	0.000451759	***
30	PWY.6470..peptidoglycan.biosynthesis.V...beta..lactam.resistance.	1-6 Months	-1.50134	0.337399	1.93757e-05	0.000451759	***
31	PWY.6823..molybdopterin.biosynthesis	1-6 Months	-1.77105	0.39684	1.83874e-05	0.000451759	***
32	PWY0.1296..purine.ribonucleosides.degradation	1-6 Months	-1.49249	0.333944	1.79962e-05	0.000451759	***
33	PWY.7111..pyruvate.fermentation.to.isobutanol..engineered.	1-6 Months	0.352634	0.079872	2.21154e-05	0.000497262	***
34	RIBOSYN2.PWY..flavin.biosynthesis.I..bacteria.and.plants.	1-6 Months	-1.62176	0.368858	2.3113e-05	0.000504407	***
35	PWY.6901..superpathway.of.glucose.and.xylose.degradation	1-6 Months	-1.26656	0.288476	2.4581e-05	0.000521117	***
36	P621.PWY..nylon.6.oligomer.degradation	1-6 Months	-1.42962	0.32845	2.86079e-05	0.000589641	***
37	UDPNAGSYN.PWY..UDP.N.acetyl.D.glucosamine.biosynthesis.I	1-6 Months	0.42452	0.0981557	3.07264e-05	0.000616189	***
38	PWY.6549..L.glutamine.biosynthesis.III	1-6 Months	-1.52272	0.354756	3.5992e-05	0.000702791	***
39	PWY.621..sucrose.degradation.III..sucrose.invertase.	1-6 Months	0.600041	0.140104	3.72302e-05	0.000708329	***
40	NONOXIPENT.PWY..pentose.phosphate.pathway..non.oxidative.branch..I	1-6 Months	-0.778109	0.188576	6.65312e-05	0.00123415	**
41	CALVIN.PWY..Calvin.Benson.Bassham.cycle	1-6 Months	-1.16504	0.284822	7.82631e-05	0.00141637	**
42	PWY.5695..inosine.5.phosphate.degradation	1-6 Months	-0.857997	0.213834	0.000105091	0.0018566	**
43	PWY66.429..fatty.acid.biosynthesis.initiation..mitochondria.	1-6 Months	-0.893683	0.223708	0.000112646	0.00194381	**
44	TRNA.CHARGING.PWY..tRNA.charging	1-6 Months	-0.780573	0.196847	0.000125284	0.00211274	**
45	PWY.6282..palmitoleate.biosynthesis.I..from..5Z..dodec.5.enoate.	1-6 Months	0.531397	0.134588	0.000132994	0.00219292	**
46	FASYN.ELONG.PWY..fatty.acid.elongation....saturated	1-6 Months	0.517963	0.132519	0.000153851	0.00244299	**
47	PWY.6292..superpathway.of.L.cysteine.biosynthesis..mammalian.	7-12 Months	-1.77979	0.456459	0.00015849	0.00244299	**
48	PWY.7456...beta...1.4..mannan.degradation	7-12 Months	-0.747782	0.192225	0.00016133	0.00244299	**
49	PWY.7953..UDP.N.acetylmuramoyl.pentapeptide.biosynthesis.III..meso.diaminopimelate.containing.	1-6 Months	-0.822874	0.21093	0.00015881	0.00244299	**
50	LACTOSECAT.PWY..lactose.and.galactose.degradation.I	1-6 Months	-1.49927	0.387491	0.000178833	0.00265388	**
51	PWY.7356..thiamine.diphosphate.salvage.IV..yeast.	1-6 Months	-1.72225	0.453789	0.000233204	0.00332628	**
52	PWY.7664..oleate.biosynthesis.IV..anaerobic.	1-6 Months	0.505462	0.133402	0.000237592	0.00332628	**
53	THRESYN.PWY..superpathway.of.L.threonine.biosynthesis	1-6 Months	0.306411	0.0807984	0.00023046	0.00332628	**
54	PWY.6936..seleno.amino.acid.biosynthesis..plants.	1-6 Months	-0.966327	0.256526	0.000258122	0.00354679	**
55	PWY.6902..chitin.degradation.II..Vibrio.	1-6 Months	-1.71333	0.457742	0.000281241	0.0037942	**
56	COBALSYN.PWY..superpathway.of.adenosylcobalamin.salvage.from.cobinamide.I	1-6 Months	-1.53953	0.413952	0.000305913	0.00405334	**
57	PWY.7229..superpathway.of.adenosine.nucleotides.de.novo.biosynthesis.I	1-6 Months	-1.00517	0.270716	0.000313422	0.00407998	**
58	CENTFERM.PWY..pyruvate.fermentation.to.butanoate	1-6 Months	-0.888864	0.243708	0.000392831	0.00495516	**
59	PWY.6590..superpathway.of.Clostridium.acetobutylicum.acidogenic.fermentation	1-6 Months	-0.881721	0.241806	0.000394009	0.00495516	**
60	PWY0.862...5Z..dodecenoate.biosynthesis.I	1-6 Months	0.488411	0.134617	0.000420093	0.00519515	**
61	ANAEROFRUCAT.PWY..homolactic.fermentation	1-6 Months	-1.03995	0.288736	0.000460734	0.00560026	**
62	PWY0.1297..superpathway.of.purine.deoxyribonucleosides.degradation	1-6 Months	-1.09814	0.305223	0.000467946	0.00560026	**
63	GLYCOLYSIS..glycolysis.I..from.glucose.6.phosphate.	1-6 Months	-0.945419	0.263669	0.000487377	0.00565053	**
64	PWY.5484..glycolysis.II..from.fructose.6.phosphate.	1-6 Months	-1.09723	0.30568	0.000480756	0.00565053	**
65	PWY.1861..formaldehyde.assimilation.II..assimilatory.RuMP.Cycle.	1-6 Months	-1.61309	0.453334	0.000536347	0.00612261	**
66	PWY.241..C4.photosynthetic.carbon.assimilation.cycle..NADP.ME.type	1-6 Months	-1.53806	0.437105	0.000611794	0.00685349	**
67	VALSYN.PWY..L.valine.biosynthesis	1-6 Months	0.240908	0.0685189	0.000618846	0.00685349	**
68	PWY.3001..superpathway.of.L.isoleucine.biosynthesis.I	1-6 Months	0.27916	0.0798763	0.000655206	0.00714945	**
69	HSERMETANA.PWY..L.methionine.biosynthesis.III	1-6 Months	-0.724018	0.209745	0.00076983	0.00827846	**
70	PWY.7117..C4.photosynthetic.carbon.assimilation.cycle..PEPCK.type	1-6 Months	-0.908296	0.265508	0.000854476	0.00905744	**
71	PWY.5973..cis.vaccenate.biosynthesis	1-6 Months	-0.777887	0.229797	0.000964547	0.0100802	*
72	P621.PWY..nylon.6.oligomer.degradation	7-12 Months	-1.13312	0.335339	0.000983482	0.0101353	*
73	PWY.841..superpathway.of.purine.nucleotides.de.novo.biosynthesis.I	1-6 Months	-0.892177	0.264607	0.00100903	0.0102562	*
74	PWY0.1061..superpathway.of.L.alanine.biosynthesis	1-6 Months	0.66927	0.201623	0.00119184	0.0119506	*
75	ILEUSYN.PWY..L.isoleucine.biosynthesis.I..from.threonine.	1-6 Months	0.234218	0.0710038	0.00127773	0.012641	*
76	BRANCHED.CHAIN.AA.SYN.PWY..superpathway.of.branched.chain.amino.acid.biosynthesis	1-6 Months	0.239666	0.0733502	0.00141434	0.0134862	*
77	PWY.5103..L.isoleucine.biosynthesis.III	1-6 Months	0.242019	0.0739207	0.00138418	0.0134862	*
78	PWY.6126..superpathway.of.adenosine.nucleotides.de.novo.biosynthesis.II	1-6 Months	-0.91825	0.280992	0.00141769	0.0134862	*
79	PWY.4041...gamma..glutamyl.cycle	7-12 Months	0.538649	0.166067	0.00152466	0.0143202	*
80	P41.PWY..pyruvate.fermentation.to.acetate.and..S..lactate.I	1-6 Months	0.276234	0.0880654	0.00212729	0.019487	*
81	PWY.5100..pyruvate.fermentation.to.acetate.and.lactate.II	1-6 Months	0.276234	0.0880654	0.00212729	0.019487	*
82	PENTOSE.P.PWY..pentose.phosphate.pathway	1-6 Months	-0.529221	0.169344	0.00222718	0.0197243	*
83	PWY.5505..L.glutamate.and.L.glutamine.biosynthesis	7-12 Months	-1.18306	0.378127	0.00218137	0.0197243	*
84	PWY.7616..methanol.oxidation.to.carbon.dioxide	7-12 Months	-0.948113	0.303547	0.00223294	0.0197243	*
85	PWY0.162..superpathway.of.pyrimidine.ribonucleotides.de.novo.biosynthesis	1-6 Months	-0.814069	0.261116	0.00228724	0.0199663	*
86	PWY.6608..guanosine.nucleotides.degradation.III	1-6 Months	-1.37051	0.44167	0.00238849	0.0206077	*
87	PWY.7237..myo...chiro..and.scyllo.inositol.degradation	1-6 Months	-1.51614	0.497373	0.00282716	0.0239573	*
88	UDPNAGSYN.PWY..UDP.N.acetyl.D.glucosamine.biosynthesis.I	7-12 Months	0.304655	0.100079	0.0028413	0.0239573	*
89	PWY.6317..D.galactose.degradation.I..Leloir.pathway.	1-6 Months	0.314127	0.104446	0.00320343	0.0267073	*
90	PWY.7199..pyrimidine.deoxyribonucleosides.salvage	1-6 Months	-0.972826	0.325726	0.00342231	0.0282151	*
91	PWY.6731..starch.degradation.III	1-6 Months	-1.64053	0.552394	0.00356828	0.0290952	*
92	PWY.5989..stearate.biosynthesis.II..bacteria.and.plants.	1-6 Months	-0.757809	0.256494	0.00376529	0.0303679	*
93	PWY.7560..methylerythritol.phosphate.pathway.II	7-12 Months	-0.545629	0.187707	0.00434542	0.0346699	*
94	PWY.7761..NAD.salvage.pathway.II..PNC.IV.cycle.	7-12 Months	-0.65812	0.229163	0.00482569	0.0380922	*
95	PHOSLIPSYN.PWY..superpathway.of.phospholipid.biosynthesis.I..bacteria.	7-12 Months	-1.14877	0.403322	0.00513533	0.0388818	*
96	PWY.6700..queuosine.biosynthesis.I..de.novo.	7-12 Months	-0.887684	0.310498	0.00502053	0.0388818	*
97	PWY.6823..molybdopterin.biosynthesis	7-12 Months	-1.15586	0.405035	0.00509015	0.0388818	*
98	PWY.7663..gondoate.biosynthesis..anaerobic.	1-6 Months	0.360616	0.126365	0.00508525	0.0388818	*
99	THRESYN.PWY..superpathway.of.L.threonine.biosynthesis	7-12 Months	0.23339	0.0823815	0.0053707	0.0402531	*
100	PWY.5384..sucrose.degradation.IV..sucrose.phosphorylase.	1-6 Months	0.354534	0.125462	0.00548538	0.0402986	*
101	PWY.6124..inosine.5.phosphate.biosynthesis.II	7-12 Months	-0.621228	0.219411	0.00544213	0.0402986	*
102	ARGSYN.PWY..L.arginine.biosynthesis.I..via.L.ornithine.	1-6 Months	0.222649	0.0792598	0.00576068	0.0414494	*
103	GLUCONEO.PWY..gluconeogenesis.I	1-6 Months	-1.08951	0.387312	0.00573632	0.0414494	*
104	PWY.6527..stachyose.degradation	1-6 Months	0.284779	0.101526	0.00586548	0.0414494	*
105	PWY0.1586..peptidoglycan.maturation..meso.diaminopimelate.containing.	1-6 Months	-0.518142	0.184647	0.00585633	0.0414494	*
106	PWY.6292..superpathway.of.L.cysteine.biosynthesis..mammalian.	1-6 Months	-1.25197	0.447529	0.00599156	0.0419409	*
107	PWY.7111..pyruvate.fermentation.to.isobutanol..engineered.	7-12 Months	0.227389	0.0814595	0.00609597	0.042273	*
108	PWY.6270..isoprene.biosynthesis.I	7-12 Months	-0.531022	0.191644	0.00647736	0.0445019	*
109	PWY.7208..superpathway.of.pyrimidine.nucleobases.salvage	1-6 Months	-0.791572	0.288269	0.0069743	0.0474764	*
110	PWY.7953..UDP.N.acetylmuramoyl.pentapeptide.biosynthesis.III..meso.diaminopimelate.containing.	7-12 Months	-0.590077	0.215334	0.00708028	0.0477597	*
111	PWY.621..sucrose.degradation.III..sucrose.invertase.	7-12 Months	0.389798	0.142918	0.00732965	0.0489964	*
112	PWY.2942..L.lysine.biosynthesis.III	1-6 Months	0.258652	0.0952075	0.00756582	0.0492442	*
113	PWY.6122..5.aminoimidazole.ribonucleotide.biosynthesis.II	1-6 Months	0.180151	0.066303	0.00751281	0.0492442	*
114	PWY.6277..superpathway.of.5.aminoimidazole.ribonucleotide.biosynthesis	1-6 Months	0.180151	0.066303	0.00751281	0.0492442	*
115	PWY.7357..thiamine.phosphate.formation.from.pyrithiamine.and.oxythiamine..yeast.	1-6 Months	-0.444094	0.163877	0.0077091	0.0497404	*
116	PWY.6936..seleno.amino.acid.biosynthesis..plants.	7-12 Months	-0.707987	0.26186	0.0078572	0.0499858	*
117	RHAMCAT.PWY..L.rhamnose.degradation.I	1-6 Months	-1.24263	0.460195	0.00788186	0.0499858	*

## Sheet: S6.A
Kingdom	Phylum / Supergroup	Genus	Axis 1	Axis 2	R2	Pr(>r)
Bacteria	Actinomycetota	Bifidobacterium	-0.93758	0.34776	0.923	0.002 **
	Bacillota	Blautia	0.96044	0.27849	0.188	0.002 **
		Enterococcus	0.99222	-0.12449	0.138	0.004 **
		Streptococcus	0.70623	-0.70798	0.608	0.002 **
	Opisthokonta clade	Candida (Lodderomyces clade)	-0.39809	-0.91735	0.259	0.002 **
		Clavispora (Candida clade)	0.72856	-0.68498	0.141	0.005 **
		Hanseniaspora	0.05242	-0.99863	0.103	0.005 **
		Malassezia	-0.45509	-0.89044	0.333	0.002 **
		Saccharomyces	0.33623	0.94178	0.189	0.002 **
	SAR clade	Heteromita	0.58329	0.81226	0.228	0.002 **

## Sheet: S6.B
		Infant age group	1-6 Months				7-12 Months				13-18 Months
Kingdom	Phylum / Supergroup	Genus	Axis 1	Axis 2	R2	Pr(>r)	Axis 1	Axis 2	R2	Pr(>r)	Axis 1	Axis 2	R2	Pr(>r)
Bacteria	Actinomycetota	Bifidobacterium	-0.98343	0.1813	0.9252	0.004 **	0.98033	0.19735	0.8318	0.004 **	-0.98847	-0.15141	0.8648	0.005 **
	Bacillota	Anaerobutyricum	-	-	-	-	-	-	-	-	0.52304	-0.85231	0.3548	0.008 **
		Blautia	-	-	-	-	-	-	-	-	0.80888	-0.58797	0.5146	0.005 **
		Enterococcus	-	-	-	-	-	-	-	-	0.89524	0.44559	0.2903	0.019 *
		Streptococcus	0.96934	-0.24573	0.6492	0.004 **	-0.84574	-0.5336	0.5849	0.004 **	0.20893	0.97793	0.6334	0.005 **
	Pseudomonadota	Klebsiella	0.95905	0.28325	0.4357	0.004 **	-	-	-	-	-	-	-	-
	Opisthokonta clade	Candida (Lodderomyces clade)	-	-	-	-	0.00312	-1	0.615	0.004 **	-0.49187	0.87067	0.2728	0.038 *
		Clavispora (Candida clade)	-	-	-	-	-	-	-	-	0.51883	0.85488	0.3813	0.006 **
		Hanseniaspora	0.28354	0.95896	0.2431	0.016 *	-	-	-	-	-	-	-	-
		Malassezia	0.07895	0.99688	0.7526	0.004 **	0.80723	-0.59024	0.2083	0.039 *	-	-	-	-
		Saccharomyces	-	-	-	-	-0.46836	0.88354	0.2743	0.026 *	0.23834	0.97118	0.3762	0.006 **
	SAR clade	Cryptosporidium	-	-	-	-	-	-	-	-	-0.43323	-0.90128	0.3604	0.005 **
		Heteromita	0.79567	-0.60574	0.2108	0.048 *	-0.14916	0.98881	0.1917	0.046 *	0.77456	-0.6325	0.4245	0.006 **

[truncated: 4 more sheets: S7.A, S7.B, S8.A, S8.B]
